# Supplementary material for: Identification of Causal Plasma Proteins in Hepatocellular Carcinoma via Two-Sample Mendelian Randomization and Integrative Transcriptomic‒Proteomic Analysis
Source: Cancer Res Commun. 2025 Mar 12;5(3):433–43. doi: 10.1158/2767-9764.CRC-24-0553 (PMC11897958; doi:10.1158/2767-9764.CRC-24-0553)
Supplement: Supplementary Data [file crc-24-0553_supplementary_data_suppsd.xlsx]

## Sheet: Supplementary table 1
Dataset and Database	Data type	Author	Link	RRID
UKB-PPP	pQTLs	Benjamin B Sun et al., 2023	https://doi.org/10.7303/syn51364943	RRID:SCR_026189
GSE166635	GEO scRNA-seq data	Yan Meng et al., 2021	https://www.ncbi.nlm.nih.gov/geo/query/acc.cgi?acc=GSE166635	RRID:SCR_005012
GCST90018858	GWAS summary statistics	Sakaue S et al., 2021	https://gwas.mrcieu.ac.uk/datasets/ebi-a-GCST90018858/	RRID:SCR_012745
ieu-b-4953	GWAS summary statistics	Kimberley Burrows et al., 2021	https://gwas.mrcieu.ac.uk/datasets/ieu-b-4953/	RRID:SCR_012815
DSigDB	Drug database	Yoo M et al., 2015	https://dsigdb.tanlab.org/DSigDBv1.0/	RRID:SCR_026202
DrugBank	Drug database	Wishart DS et al., 2008	https://go.drugbank.com/	RRID:SCR_002700
Human Protein Atlas	Tissue-based proteome database	Uhlén M et al., 2015	https://www.proteinatlas.org/	RRID:SCR_006710
PDB	Structural data of proteins	Helen M. Berman et al., 2000	https://www.rcsb.org/#Category-welcome	RRID:SCR_012820
Software and Algorithm	Usage	Author	Link	RRID
TwoSampleMR	MR	Hemani G et al., 2020	https://github.com/MRCIEU/TwoSampleMR	RRID:SCR_019010
coloc	Colocalization	Giambartolomei C et al., 2014	https://github.com/chr1swallace/coloc	RRID:SCR_026041
Seurat	scRNA-seq data analysis	Butler A et al., 2018	https://satijalab.org/seurat/get_started.html	RRID:SCR_016341
ggpubr	Wilcoxon test	Kassambara A et al., 2023	https://rpkgs.datanovia.com/ggpubr/	RRID:SCR_021139
ggplot2	Visualization	H. Wickham et al., 2016	https://cran.r-project.org/web/packages/ggplot2/index.html	RRID:SCR_014601
AutoDock	Molecular docking	Morris, G. M. et al., 2009	http://autodock.scripps.edu/	RRID:SCR_012746
PyMOL	Visualization	Schrödinger LLC.	http://www.pymol.org/	RRID:SCR_000305
PLINK	Clumping	NITRC	https://www.nitrc.org/projects/plink	RRID:SCR_001757

## Sheet: Supplementary table 2
MR outcome
Dataset utilized	Author	Population	ncase	ncontrol	Sample size	Number of SNPs	Build	Year
GCST90018858	Sakaue S	European	379	475259	475638	24194938	HG19/GRCh37	2021
ieu-b-4953	Burrows	European	168	372016	372184	6304034	HG19/GRCh37	2021
scRNA-seq data
GEO ID	Author	Normalization	Number of transcriptomes	Tissue	Platforms	Number of patients	Build	Year
GSE166635	Yan Meng et al.	CellRanger (version v3.1.0)	25189	primary liver cancer	Illumina NovaSeq 6000 (Homo sapiens)	2	GRCh38	2021
pQTL data
database	Author	Number of biopharmaceutical companies	Number of participants	Number of proteins	Number of primary genetic associations	Year
UKB-PPP	Benjamin B Sun et al., 2023	13	54219	2923	14287	2023

## Sheet: Supplementary table 3
id.exposure	id.outcome	method	nsnp	b	se	pval	npro	adjP	or	or_lci95	or_uci95
A1BG	GCST90018858	MR Egger	16	0.193663	0.141804	0.193572	2647	512.386	1.21369	0.91918	1.60256
A1BG	GCST90018858	Weighted median	16	0.209791	0.113101	0.0636113	2647	168.379	1.23342	0.988183	1.53952
A1BG	GCST90018858	Inverse variance weighted	16	0.199137	0.0985444	0.0433025	2647	114.622	1.22035	1.00601	1.48036
A1BG	GCST90018858	Simple mode	16	0.149668	0.210328	0.487637	2647	1290.78	1.16145	0.769069	1.75402
A1BG	GCST90018858	Weighted mode	16	0.19247	0.118575	0.125372	2647	331.861	1.21224	0.96085	1.5294
AAMDC	GCST90018858	MR Egger	29	0.0226435	0.152234	0.882863	2647	2336.94	1.0229	0.759013	1.37854
AAMDC	GCST90018858	Weighted median	29	-0.0849333	0.158177	0.591301	2647	1565.17	0.918574	0.673707	1.25244
AAMDC	GCST90018858	Inverse variance weighted	29	0.105795	0.13018	0.416401	2647	1102.21	1.11159	0.861261	1.43469
AAMDC	GCST90018858	Simple mode	29	0.183843	0.369395	0.622591	2647	1648	1.20183	0.582649	2.479
AAMDC	GCST90018858	Weighted mode	29	-0.0716532	0.161573	0.660831	2647	1749.22	0.930854	0.678185	1.27766
ABO	GCST90018858	MR Egger	21	0.0165143	0.185919	0.930151	2647	2462.11	1.01665	0.706179	1.46362
ABO	GCST90018858	Weighted median	21	-0.0793867	0.0636885	0.212587	2647	562.717	0.923683	0.815286	1.04649
ABO	GCST90018858	Inverse variance weighted	21	-0.0823083	0.0600585	0.170541	2647	451.421	0.920988	0.818712	1.03604
ABO	GCST90018858	Simple mode	21	-0.260144	0.388552	0.510819	2647	1352.14	0.770941	0.359981	1.65106
ABO	GCST90018858	Weighted mode	21	-0.0998007	0.0602461	0.113216	2647	299.682	0.905018	0.80422	1.01845
ACE	GCST90018858	MR Egger	12	-0.398065	0.290201	0.20015	2647	529.797	0.671618	0.380276	1.18617
ACE	GCST90018858	Weighted median	12	0.051487	0.0820139	0.530146	2647	1403.3	1.05284	0.896497	1.23644
ACE	GCST90018858	Inverse variance weighted	12	0.0849067	0.093206	0.362317	2647	959.054	1.08862	0.906851	1.30681
ACE	GCST90018858	Simple mode	12	0.41448	0.391108	0.31197	2647	825.785	1.51358	0.703216	3.2578
ACE	GCST90018858	Weighted mode	12	0.0533956	0.0798503	0.517477	2647	1369.76	1.05485	0.902027	1.23356
ACHE	GCST90018858	MR Egger	25	-0.350164	0.259405	0.190193	2647	503.44	0.704573	0.423756	1.17148
ACHE	GCST90018858	Weighted median	25	-0.279751	0.112622	0.0129923	2647	34.3906	0.755972	0.606233	0.942696
ACHE	GCST90018858	Inverse variance weighted	25	-0.192537	0.168983	0.254541	2647	673.771	0.824863	0.592298	1.14874
ACHE	GCST90018858	Simple mode	25	-0.167406	0.226766	0.467532	2647	1237.56	0.845856	0.542337	1.31924
ACHE	GCST90018858	Weighted mode	25	-0.259663	0.105915	0.0218805	2647	57.9176	0.771312	0.626719	0.949264
ACP1	GCST90018858	MR Egger	3	-0.906969	2.39484	0.769527	2647	2036.94	0.403746	0.00369469	44.1204
ACP1	GCST90018858	Weighted median	3	0.140195	0.0921055	0.127981	2647	338.765	1.1505	0.960471	1.37812
ACP1	GCST90018858	Inverse variance weighted	3	0.148261	0.114693	0.196121	2647	519.133	1.15982	0.926319	1.45217
ACP1	GCST90018858	Simple mode	3	0.313664	0.68891	0.693542	2647	1835.8	1.36843	0.354659	5.28001
ACP1	GCST90018858	Weighted mode	3	0.133229	0.0926194	0.286909	2647	759.448	1.14251	0.952843	1.36993
ACP5	GCST90018858	MR Egger	35	-0.41471	0.359087	0.256426	2647	678.759	0.660532	0.326763	1.33523
ACP5	GCST90018858	Weighted median	35	-0.091412	0.157209	0.560924	2647	1484.77	0.912642	0.670628	1.24199
ACP5	GCST90018858	Inverse variance weighted	35	0.103202	0.195535	0.597644	2647	1581.96	1.10872	0.755749	1.62653
ACP5	GCST90018858	Simple mode	35	0.0396804	0.269471	0.883802	2647	2339.42	1.04048	0.613556	1.76446
ACP5	GCST90018858	Weighted mode	35	-0.13661	0.178777	0.450056	2647	1191.3	0.87231	0.614459	1.23837
ACP6	GCST90018858	MR Egger	35	-0.0545276	0.0857285	0.529131	2647	1400.61	0.946932	0.800471	1.12019
ACP6	GCST90018858	Weighted median	35	0.0019696	0.0490563	0.967974	2647	2562.23	1.00197	0.910118	1.1031
ACP6	GCST90018858	Inverse variance weighted	35	0.00946353	0.0433034	0.827008	2647	2189.09	1.00951	0.927362	1.09893
ACP6	GCST90018858	Simple mode	35	0.151623	0.196838	0.446445	2647	1181.74	1.16372	0.79122	1.71159
ACP6	GCST90018858	Weighted mode	35	0.0194574	0.0462759	0.676791	2647	1791.47	1.01965	0.931235	1.11645
ACVRL1	GCST90018858	MR Egger	17	-0.0641882	0.077777	0.422141	2647	1117.41	0.937828	0.805227	1.09227
ACVRL1	GCST90018858	Weighted median	17	-0.0656684	0.0574933	0.253374	2647	670.682	0.936441	0.836645	1.04814
ACVRL1	GCST90018858	Inverse variance weighted	17	-0.0593361	0.0609497	0.330292	2647	874.283	0.94239	0.836275	1.06197
ACVRL1	GCST90018858	Simple mode	17	0.346368	0.24913	0.183473	2647	485.653	1.41392	0.867685	2.30404
ACVRL1	GCST90018858	Weighted mode	17	-0.0552645	0.0489306	0.275359	2647	728.875	0.946235	0.859703	1.04148
ADA	GCST90018858	MR Egger	22	0.212319	0.131937	0.123233	2647	326.198	1.23654	0.954778	1.60146
ADA	GCST90018858	Weighted median	22	0.1325	0.139828	0.343338	2647	908.815	1.14168	0.868	1.50165
ADA	GCST90018858	Inverse variance weighted	22	0.103072	0.112805	0.360863	2647	955.206	1.10857	0.888674	1.38288
ADA	GCST90018858	Simple mode	22	0.181105	0.294869	0.545689	2647	1444.44	1.19854	0.672442	2.13624
ADA	GCST90018858	Weighted mode	22	0.145912	0.118194	0.230647	2647	610.522	1.15709	0.917826	1.45874
ADAM15	GCST90018858	MR Egger	45	-0.0104809	0.107851	0.923036	2647	2443.28	0.989574	0.80102	1.22251
ADAM15	GCST90018858	Weighted median	45	0.0404721	0.0702197	0.564369	2647	1493.88	1.0413	0.907412	1.19495
ADAM15	GCST90018858	Inverse variance weighted	45	0.0991796	0.0818772	0.225772	2647	597.619	1.10426	0.940541	1.29649
ADAM15	GCST90018858	Simple mode	45	-0.0819925	0.225598	0.718013	2647	1900.58	0.921279	0.59205	1.43359
ADAM15	GCST90018858	Weighted mode	45	0.0806555	0.062617	0.204452	2647	541.185	1.084	0.958799	1.22554
ADAM22	GCST90018858	MR Egger	34	0.0780118	0.140155	0.581664	2647	1539.66	1.08114	0.821444	1.42293
ADAM22	GCST90018858	Weighted median	34	0.0104961	0.0923466	0.909507	2647	2407.47	1.01055	0.84324	1.21106
ADAM22	GCST90018858	Inverse variance weighted	34	-0.0497816	0.098974	0.614981	2647	1627.85	0.951437	0.783667	1.15512
ADAM22	GCST90018858	Simple mode	34	0.271218	0.356858	0.45264	2647	1198.14	1.31156	0.651666	2.63968
ADAM22	GCST90018858	Weighted mode	34	0.0150489	0.0900112	0.868241	2647	2298.23	1.01516	0.850975	1.21103
ADAM23	GCST90018858	MR Egger	38	0.0433963	0.0868024	0.620157	2647	1641.56	1.04435	0.880966	1.23804
ADAM23	GCST90018858	Weighted median	38	-0.0312157	0.0724374	0.666516	2647	1764.27	0.969266	0.840975	1.11713
ADAM23	GCST90018858	Inverse variance weighted	38	0.0435218	0.0674539	0.518792	2647	1373.24	1.04448	0.915131	1.19212
ADAM23	GCST90018858	Simple mode	38	0.147534	0.184232	0.428356	2647	1133.86	1.15897	0.807703	1.66301
ADAM23	GCST90018858	Weighted mode	38	0.0469485	0.0555963	0.403843	2647	1068.97	1.04807	0.939864	1.16873
ADAM8	GCST90018858	MR Egger	34	0.0395083	0.10748	0.715601	2647	1894.2	1.0403	0.842693	1.28424
ADAM8	GCST90018858	Weighted median	34	0.0240634	0.0968435	0.803765	2647	2127.57	1.02436	0.847258	1.23847
ADAM8	GCST90018858	Inverse variance weighted	34	-0.00577074	0.0820951	0.94396	2647	2498.66	0.994246	0.846473	1.16782
ADAM8	GCST90018858	Simple mode	34	0.0573793	0.244689	0.816046	2647	2160.07	1.05906	0.655596	1.71081
ADAM8	GCST90018858	Weighted mode	34	0.0368891	0.0919921	0.691003	2647	1829.08	1.03758	0.866394	1.24258
ADAMTS13	GCST90018858	MR Egger	35	-0.0425721	0.136909	0.757794	2647	2005.88	0.958321	0.732777	1.25329
ADAMTS13	GCST90018858	Weighted median	35	-0.0126202	0.0727437	0.862268	2647	2282.42	0.987459	0.856246	1.13878
ADAMTS13	GCST90018858	Inverse variance weighted	35	0.0731257	0.115883	0.528021	2647	1397.67	1.07587	0.857268	1.35021
ADAMTS13	GCST90018858	Simple mode	35	-0.163428	0.247032	0.512709	2647	1357.14	0.849228	0.523295	1.37817
ADAMTS13	GCST90018858	Weighted mode	35	-0.0222591	0.0742787	0.766253	2647	2028.27	0.977987	0.845485	1.13125
ADAMTS8	GCST90018858	MR Egger	21	0.138561	0.130784	0.302672	2647	801.172	1.14862	0.888895	1.48423
ADAMTS8	GCST90018858	Weighted median	21	0.0876652	0.106536	0.410582	2647	1086.81	1.09162	0.885905	1.34511
ADAMTS8	GCST90018858	Inverse variance weighted	21	0.0222582	0.0985147	0.82125	2647	2173.85	1.02251	0.842964	1.24029
ADAMTS8	GCST90018858	Simple mode	21	0.00497764	0.213293	0.981613	2647	2598.33	1.00499	0.661612	1.52658
ADAMTS8	GCST90018858	Weighted mode	21	0.0668628	0.0909499	0.470775	2647	1246.14	1.06915	0.894582	1.27778
ADAMTSL5	GCST90018858	MR Egger	7	0.318011	0.132845	0.0620906	2647	164.354	1.37439	1.05933	1.78316
ADAMTSL5	GCST90018858	Weighted median	7	0.141032	0.0881616	0.109665	2647	290.283	1.15146	0.968735	1.36866
ADAMTSL5	GCST90018858	Inverse variance weighted	7	0.103559	0.0894101	0.246765	2647	653.187	1.10911	0.930824	1.32155
ADAMTSL5	GCST90018858	Simple mode	7	-0.270369	0.242941	0.30834	2647	816.176	0.763098	0.474007	1.2285
ADAMTSL5	GCST90018858	Weighted mode	7	0.131962	0.0876248	0.182783	2647	483.828	1.14106	0.960998	1.35487
ADGRB3	GCST90018858	MR Egger	100	0.140902	0.0875035	0.11056	2647	292.653	1.15131	0.969859	1.36671
ADGRB3	GCST90018858	Weighted median	100	0.106963	0.120371	0.374215	2647	990.548	1.11289	0.879004	1.40902
ADGRB3	GCST90018858	Inverse variance weighted	100	0.0891571	0.0738636	0.227413	2647	601.962	1.09325	0.945903	1.26356
ADGRB3	GCST90018858	Simple mode	100	0.147681	0.223234	0.509795	2647	1349.43	1.15914	0.74837	1.79538
ADGRB3	GCST90018858	Weighted mode	100	0.147681	0.101264	0.147904	2647	391.501	1.15914	0.950472	1.41363
ADGRD1	GCST90018858	MR Egger	36	0.0779766	0.0921341	0.403282	2647	1067.49	1.0811	0.902482	1.29506
ADGRD1	GCST90018858	Weighted median	36	0.0914887	0.074096	0.21693	2647	574.215	1.0958	0.947679	1.26708
ADGRD1	GCST90018858	Inverse variance weighted	36	0.129849	0.0762567	0.0886065	2647	234.541	1.13866	0.980577	1.32222
ADGRD1	GCST90018858	Simple mode	36	-0.324042	0.337478	0.343547	2647	909.369	0.72322	0.373253	1.40132
ADGRD1	GCST90018858	Weighted mode	36	0.0738016	0.0662927	0.27318	2647	723.109	1.07659	0.945414	1.22597
AFAP1	GCST90018858	MR Egger	26	0.0573853	0.110001	0.606675	2647	1605.87	1.05906	0.853664	1.31388
AFAP1	GCST90018858	Weighted median	26	0.0099504	0.0617715	0.872027	2647	2308.26	1.01	0.89483	1.13999
AFAP1	GCST90018858	Inverse variance weighted	26	0.0225597	0.0563718	0.689013	2647	1823.82	1.02282	0.915826	1.14231
AFAP1	GCST90018858	Simple mode	26	-0.0150698	0.30018	0.96036	2647	2542.07	0.985043	0.546936	1.77408
AFAP1	GCST90018858	Weighted mode	26	0.0102321	0.0532189	0.849089	2647	2247.54	1.01028	0.910213	1.12136
AGRN	GCST90018858	MR Egger	20	-0.459393	0.249918	0.0825983	2647	218.638	0.631667	0.387038	1.03091
AGRN	GCST90018858	Weighted median	20	0.137134	0.212339	0.518393	2647	1372.19	1.14698	0.756501	1.73901
AGRN	GCST90018858	Inverse variance weighted	20	0.00810425	0.140558	0.954021	2647	2525.29	1.00814	0.765374	1.3279
AGRN	GCST90018858	Simple mode	20	-0.851253	0.378436	0.0365382	2647	96.7166	0.42688	0.203317	0.896266
AGRN	GCST90018858	Weighted mode	20	0.249711	0.249156	0.328828	2647	870.408	1.28365	0.787703	2.09186
AGT	GCST90018858	MR Egger	10	-0.362442	0.138986	0.0312392	2647	82.6901	0.695975	0.530012	0.913905
AGT	GCST90018858	Weighted median	10	-0.10503	0.0878182	0.2317	2647	613.309	0.900298	0.757938	1.0694
AGT	GCST90018858	Inverse variance weighted	10	-0.0605377	0.102442	0.554556	2647	1467.91	0.941258	0.770031	1.15056
AGT	GCST90018858	Simple mode	10	0.081666	0.315953	0.801854	2647	2122.51	1.08509	0.584148	2.01563
AGT	GCST90018858	Weighted mode	10	-0.100216	0.0876267	0.282267	2647	747.16	0.904642	0.761881	1.07415
AHCY	GCST90018858	MR Egger	21	0.286757	0.224965	0.217793	2647	576.497	1.3321	0.857123	2.07029
AHCY	GCST90018858	Weighted median	21	0.139147	0.238379	0.559407	2647	1480.75	1.14929	0.720308	1.83376
AHCY	GCST90018858	Inverse variance weighted	21	0.252879	0.184363	0.170177	2647	450.458	1.28773	0.897203	1.84824
AHCY	GCST90018858	Simple mode	21	0.861765	0.459312	0.0752978	2647	199.313	2.36733	0.962245	5.82417
AHCY	GCST90018858	Weighted mode	21	0.106685	0.237788	0.658503	2647	1743.06	1.11258	0.69811	1.77313
AHSG	GCST90018858	MR Egger	28	0.118887	0.150409	0.43643	2647	1155.23	1.12624	0.83869	1.51239
AHSG	GCST90018858	Weighted median	28	0.124362	0.103658	0.230242	2647	609.45	1.13243	0.924218	1.38754
AHSG	GCST90018858	Inverse variance weighted	28	0.169837	0.120046	0.157137	2647	415.941	1.18511	0.936643	1.49949
AHSG	GCST90018858	Simple mode	28	0.181995	0.277634	0.51768	2647	1370.3	1.19961	0.696165	2.06712
AHSG	GCST90018858	Weighted mode	28	0.122122	0.0932854	0.201525	2647	533.437	1.12989	0.941089	1.35657
ALDH3A1	GCST90018858	MR Egger	12	-0.583018	0.309918	0.089347	2647	236.502	0.558211	0.304082	1.02472
ALDH3A1	GCST90018858	Weighted median	12	0.118614	0.163577	0.468376	2647	1239.79	1.12593	0.817097	1.5515
ALDH3A1	GCST90018858	Inverse variance weighted	12	0.342978	0.35731	0.33711	2647	892.331	1.40914	0.699528	2.83858
ALDH3A1	GCST90018858	Simple mode	12	0.0432214	0.510978	0.934111	2647	2472.59	1.04417	0.383546	2.84265
ALDH3A1	GCST90018858	Weighted mode	12	0.0926153	0.166497	0.589172	2647	1559.54	1.09704	0.791584	1.52036
ALPP	GCST90018858	MR Egger	32	-0.00297196	0.0846017	0.97221	2647	2573.44	0.997032	0.844685	1.17686
ALPP	GCST90018858	Weighted median	32	-0.108934	0.0842224	0.195871	2647	518.47	0.89679	0.760325	1.05775
ALPP	GCST90018858	Inverse variance weighted	32	-0.0767194	0.0609626	0.208223	2647	551.167	0.92615	0.821843	1.0437
ALPP	GCST90018858	Simple mode	32	-0.263612	0.221394	0.242813	2647	642.725	0.768272	0.497806	1.18568
ALPP	GCST90018858	Weighted mode	32	-0.0573217	0.0615118	0.358599	2647	949.212	0.94429	0.837039	1.06528
AMN	GCST90018858	MR Egger	31	-0.18969	0.18072	0.302555	2647	800.862	0.827215	0.580479	1.17883
AMN	GCST90018858	Weighted median	31	-0.297801	0.169629	0.0791553	2647	209.524	0.742449	0.532446	1.03528
AMN	GCST90018858	Inverse variance weighted	31	-0.149017	0.141792	0.293279	2647	776.308	0.861554	0.652509	1.13757
AMN	GCST90018858	Simple mode	31	0.205759	0.498745	0.682868	2647	1807.55	1.22846	0.462188	3.26513
AMN	GCST90018858	Weighted mode	31	-0.311666	0.160363	0.0613885	2647	162.495	0.732226	0.534738	1.00265
AMPD3	GCST90018858	MR Egger	9	0.157261	0.202931	0.463739	2647	1227.52	1.1703	0.786248	1.74195
AMPD3	GCST90018858	Weighted median	9	0.224275	0.204431	0.272611	2647	721.601	1.25142	0.838274	1.86817
AMPD3	GCST90018858	Inverse variance weighted	9	0.225793	0.180642	0.211319	2647	559.361	1.25332	0.87962	1.78577
AMPD3	GCST90018858	Simple mode	9	0.171384	0.409169	0.686338	2647	1816.74	1.18695	0.532279	2.64681
AMPD3	GCST90018858	Weighted mode	9	0.215111	0.214043	0.344328	2647	911.437	1.24	0.815125	1.88633
AMY1A	GCST90018858	MR Egger	60	0.160492	0.137757	0.248771	2647	658.497	1.17409	0.896273	1.53802
AMY1A	GCST90018858	Weighted median	60	0.0129322	0.144549	0.928712	2647	2458.3	1.01302	0.763086	1.3448
AMY1A	GCST90018858	Inverse variance weighted	60	0.0212112	0.0989781	0.830312	2647	2197.84	1.02144	0.841318	1.24012
AMY1A	GCST90018858	Simple mode	60	-0.12035	0.251063	0.633452	2647	1676.75	0.88661	0.54203	1.45024
AMY1A	GCST90018858	Weighted mode	60	0.05399	0.144016	0.709088	2647	1876.96	1.05547	0.7959	1.39971
AMY2A	GCST90018858	MR Egger	43	0.17629	0.112908	0.126124	2647	333.85	1.19278	0.955989	1.48823
AMY2A	GCST90018858	Weighted median	43	0.185403	0.0936884	0.0478242	2647	126.591	1.2037	1.00177	1.44633
AMY2A	GCST90018858	Inverse variance weighted	43	0.109074	0.0792635	0.168791	2647	446.79	1.11525	0.954773	1.30269
AMY2A	GCST90018858	Simple mode	43	-0.0765358	0.249534	0.760576	2647	2013.24	0.92632	0.568006	1.51067
AMY2A	GCST90018858	Weighted mode	43	0.143331	0.0887499	0.113798	2647	301.224	1.15411	0.969846	1.37339
AMY2B	GCST90018858	MR Egger	41	0.200632	0.109815	0.0753583	2647	199.474	1.22218	0.985502	1.51569
AMY2B	GCST90018858	Weighted median	41	0.183093	0.0971459	0.0594678	2647	157.411	1.20093	0.992713	1.45281
AMY2B	GCST90018858	Inverse variance weighted	41	0.127238	0.0789283	0.106946	2647	283.085	1.13569	0.972913	1.3257
AMY2B	GCST90018858	Simple mode	41	-0.0146197	0.250211	0.953697	2647	2524.44	0.985487	0.603485	1.60929
AMY2B	GCST90018858	Weighted mode	41	0.161593	0.0890861	0.0772001	2647	204.349	1.17538	0.987069	1.39962
ANG	GCST90018858	MR Egger	20	-0.0382501	0.187262	0.840443	2647	2224.65	0.962472	0.666787	1.38928
ANG	GCST90018858	Weighted median	20	-0.073627	0.126911	0.561817	2647	1487.13	0.929018	0.724428	1.19139
ANG	GCST90018858	Inverse variance weighted	20	0.022787	0.142807	0.873224	2647	2311.42	1.02305	0.773279	1.35349
ANG	GCST90018858	Simple mode	20	-0.349146	0.311628	0.276508	2647	731.918	0.70529	0.382917	1.29906
ANG	GCST90018858	Weighted mode	20	-0.0841143	0.125998	0.512427	2647	1356.39	0.919326	0.718155	1.17685
ANGPTL3	GCST90018858	MR Egger	15	-0.414108	0.382804	0.299011	2647	791.482	0.66093	0.312109	1.3996
ANGPTL3	GCST90018858	Weighted median	15	-0.158046	0.112866	0.161426	2647	427.294	0.853811	0.684365	1.06521
ANGPTL3	GCST90018858	Inverse variance weighted	15	-0.113308	0.244451	0.642992	2647	1702	0.892875	0.55298	1.44169
ANGPTL3	GCST90018858	Simple mode	15	-0.581587	0.300928	0.0737687	2647	195.266	0.55901	0.30993	1.00827
ANGPTL3	GCST90018858	Weighted mode	15	-0.202465	0.107936	0.0816918	2647	216.238	0.816715	0.660988	1.00913
ANGPTL7	GCST90018858	MR Egger	18	0.172425	0.151287	0.271178	2647	717.808	1.18818	0.883293	1.59831
ANGPTL7	GCST90018858	Weighted median	18	0.13217	0.131962	0.316549	2647	837.905	1.1413	0.881196	1.47819
ANGPTL7	GCST90018858	Inverse variance weighted	18	0.05327	0.109001	0.625048	2647	1654.5	1.05471	0.851826	1.30593
ANGPTL7	GCST90018858	Simple mode	18	-0.0566609	0.266951	0.834435	2647	2208.75	0.944914	0.559962	1.59451
ANGPTL7	GCST90018858	Weighted mode	18	0.140483	0.132496	0.303851	2647	804.293	1.15083	0.887621	1.49209
ANPEP	GCST90018858	MR Egger	17	0.172616	0.145671	0.254464	2647	673.567	1.18841	0.89324	1.58112
ANPEP	GCST90018858	Weighted median	17	0.107522	0.0847933	0.204781	2647	542.055	1.11352	0.943015	1.31484
ANPEP	GCST90018858	Inverse variance weighted	17	0.106809	0.0930876	0.251216	2647	664.968	1.11272	0.927147	1.33544
ANPEP	GCST90018858	Simple mode	17	-0.234301	0.238559	0.340645	2647	901.686	0.791124	0.495655	1.26273
ANPEP	GCST90018858	Weighted mode	17	0.100269	0.0735685	0.191777	2647	507.633	1.10547	0.957026	1.27694
ANXA2	GCST90018858	MR Egger	13	-0.0520559	0.111033	0.648344	2647	1716.17	0.949276	0.763623	1.18006
ANXA2	GCST90018858	Weighted median	13	0.00985549	0.0910617	0.913814	2647	2418.87	1.0099	0.844825	1.20724
ANXA2	GCST90018858	Inverse variance weighted	13	0.0536483	0.0871885	0.538347	2647	1425.01	1.05511	0.889371	1.25174
ANXA2	GCST90018858	Simple mode	13	0.134067	0.457808	0.774643	2647	2050.48	1.14347	0.466155	2.80491
ANXA2	GCST90018858	Weighted mode	13	-0.00890879	0.0949205	0.926773	2647	2453.17	0.991131	0.822873	1.19379
AOC3	GCST90018858	MR Egger	35	-0.322943	0.188075	0.0953359	2647	252.354	0.724015	0.500789	1.04675
AOC3	GCST90018858	Weighted median	35	-0.134268	0.11018	0.222987	2647	590.247	0.874356	0.704533	1.08511
AOC3	GCST90018858	Inverse variance weighted	35	-0.0351622	0.137552	0.798238	2647	2112.94	0.965449	0.737297	1.2642
AOC3	GCST90018858	Simple mode	35	-0.0834901	0.219583	0.706147	2647	1869.17	0.9199	0.598174	1.41467
AOC3	GCST90018858	Weighted mode	35	-0.122088	0.100282	0.231815	2647	613.615	0.88507	0.727137	1.07731
APEX1	GCST90018858	MR Egger	7	0.146602	0.221567	0.53746	2647	1422.66	1.15789	0.750009	1.7876
APEX1	GCST90018858	Weighted median	7	0.0500926	0.0728525	0.491711	2647	1301.56	1.05137	0.911469	1.21274
APEX1	GCST90018858	Inverse variance weighted	7	0.0368377	0.149995	0.805998	2647	2133.48	1.03752	0.77325	1.39212
APEX1	GCST90018858	Simple mode	7	-0.222577	0.417679	0.613259	2647	1623.3	0.800453	0.353021	1.81498
APEX1	GCST90018858	Weighted mode	7	0.0489214	0.0755418	0.54121	2647	1432.58	1.05014	0.905616	1.21772
APOBR	GCST90018858	MR Egger	53	0.0906576	0.103403	0.38474	2647	1018.41	1.09489	0.894033	1.34088
APOBR	GCST90018858	Weighted median	53	0.0171494	0.116516	0.882987	2647	2337.27	1.0173	0.809594	1.27829
APOBR	GCST90018858	Inverse variance weighted	53	0.0535486	0.0838161	0.5229	2647	1384.12	1.05501	0.89518	1.24337
APOBR	GCST90018858	Simple mode	53	0.274782	0.256567	0.289117	2647	765.294	1.31624	0.796053	2.17636
APOBR	GCST90018858	Weighted mode	53	0.0701243	0.0952371	0.46485	2647	1230.46	1.07264	0.889994	1.29277
APOC1	GCST90018858	MR Egger	16	-0.544175	0.443466	0.240023	2647	635.34	0.58032	0.243322	1.38406
APOC1	GCST90018858	Weighted median	16	-0.228341	0.197853	0.24846	2647	657.674	0.795853	0.540029	1.17287
APOC1	GCST90018858	Inverse variance weighted	16	-0.377696	0.165826	0.0227461	2647	60.209	0.685439	0.495239	0.948685
APOC1	GCST90018858	Simple mode	16	-0.505065	0.345163	0.164034	2647	434.197	0.603466	0.306792	1.18703
APOC1	GCST90018858	Weighted mode	16	-0.275691	0.197153	0.182338	2647	482.65	0.759047	0.515761	1.11709
APOE	GCST90018858	MR Egger	20	0.0600984	0.0779506	0.450721	2647	1193.06	1.06194	0.911481	1.23724
APOE	GCST90018858	Weighted median	20	0.105686	0.0502726	0.0355306	2647	94.0494	1.11147	1.00718	1.22657
APOE	GCST90018858	Inverse variance weighted	20	0.12522	0.0687452	0.0685302	2647	181.4	1.1334	0.990524	1.29688
APOE	GCST90018858	Simple mode	20	0.128939	0.218238	0.561604	2647	1486.56	1.13762	0.741703	1.74488
APOE	GCST90018858	Weighted mode	20	0.113122	0.0476753	0.028364	2647	75.0796	1.11977	1.01987	1.22945
APOH	GCST90018858	MR Egger	12	0.362336	0.174326	0.0643597	2647	170.36	1.43668	1.02087	2.02185
APOH	GCST90018858	Weighted median	12	0.0979719	0.0724762	0.176445	2647	467.051	1.10293	0.956876	1.27128
APOH	GCST90018858	Inverse variance weighted	12	0.0666873	0.0713314	0.349843	2647	926.036	1.06896	0.929487	1.22936
APOH	GCST90018858	Simple mode	12	-0.131806	0.225742	0.571079	2647	1511.65	0.876511	0.563121	1.36431
APOH	GCST90018858	Weighted mode	12	0.0875286	0.0712852	0.245124	2647	648.844	1.09147	0.949148	1.25514
ARHGEF5	GCST90018858	MR Egger	8	0.300677	0.300202	0.355211	2647	940.244	1.35077	0.749973	2.43287
ARHGEF5	GCST90018858	Weighted median	8	-0.0686817	0.144804	0.635281	2647	1681.59	0.933624	0.70293	1.24003
ARHGEF5	GCST90018858	Inverse variance weighted	8	0.017337	0.115809	0.880998	2647	2332	1.01749	0.81087	1.27675
ARHGEF5	GCST90018858	Simple mode	8	-0.024161	0.180255	0.897145	2647	2374.74	0.976128	0.6856	1.38977
ARHGEF5	GCST90018858	Weighted mode	8	-0.00714069	0.132372	0.958487	2647	2537.12	0.992885	0.765987	1.28699
ARSA	GCST90018858	MR Egger	30	-0.0891918	0.1252	0.482116	2647	1276.16	0.91467	0.715635	1.16906
ARSA	GCST90018858	Weighted median	30	-0.0930431	0.103898	0.370506	2647	980.731	0.911154	0.74328	1.11694
ARSA	GCST90018858	Inverse variance weighted	30	0.049148	0.0932442	0.598132	2647	1583.26	1.05038	0.874931	1.261
ARSA	GCST90018858	Simple mode	30	0.374829	0.197269	0.0674055	2647	178.422	1.45474	0.988251	2.14144
ARSA	GCST90018858	Weighted mode	30	-0.068349	0.0818996	0.410795	2647	1087.38	0.933934	0.79543	1.09656
ARSB	GCST90018858	MR Egger	20	0.0185492	0.117066	0.875865	2647	2318.42	1.01872	0.809855	1.28146
ARSB	GCST90018858	Weighted median	20	0.00270508	0.0768759	0.97193	2647	2572.7	1.00271	0.862456	1.16577
ARSB	GCST90018858	Inverse variance weighted	20	-0.0200081	0.0801133	0.802783	2647	2124.97	0.980191	0.837754	1.14684
ARSB	GCST90018858	Simple mode	20	-0.268176	0.214773	0.22696	2647	600.764	0.764773	0.502012	1.16507
ARSB	GCST90018858	Weighted mode	20	-0.00924747	0.072839	0.900308	2647	2383.12	0.990795	0.858978	1.14284
ASAH1	GCST90018858	MR Egger	22	0.535708	0.173481	0.00580062	2647	15.3542	1.70866	1.21614	2.40063
ASAH1	GCST90018858	Weighted median	22	0.235498	0.185283	0.203722	2647	539.253	1.26554	0.880156	1.81966
ASAH1	GCST90018858	Inverse variance weighted	22	0.159571	0.135698	0.239623	2647	634.281	1.17301	0.899068	1.53041
ASAH1	GCST90018858	Simple mode	22	0.388008	0.326627	0.248125	2647	656.787	1.47404	0.777105	2.79602
ASAH1	GCST90018858	Weighted mode	22	0.301192	0.177427	0.104363	2647	276.25	1.35147	0.954503	1.91353
ASAH2	GCST90018858	MR Egger	52	0.00618917	0.0942331	0.947895	2647	2509.08	1.00621	0.836518	1.21032
ASAH2	GCST90018858	Weighted median	52	0.00933181	0.0787716	0.905698	2647	2397.38	1.00938	0.86497	1.17789
ASAH2	GCST90018858	Inverse variance weighted	52	-0.0270298	0.0756134	0.720737	2647	1907.79	0.973332	0.839262	1.12882
ASAH2	GCST90018858	Simple mode	52	-0.209682	0.239277	0.384968	2647	1019.01	0.810842	0.507294	1.29602
ASAH2	GCST90018858	Weighted mode	52	0.0140917	0.0711178	0.843718	2647	2233.32	1.01419	0.882233	1.16589
ASGR2	GCST90018858	MR Egger	22	0.197527	0.142015	0.17954	2647	475.243	1.21839	0.922358	1.60942
ASGR2	GCST90018858	Weighted median	22	0.101314	0.0918734	0.270132	2647	715.04	1.10662	0.924264	1.32496
ASGR2	GCST90018858	Inverse variance weighted	22	0.070246	0.101688	0.489691	2647	1296.21	1.07277	0.878919	1.30938
ASGR2	GCST90018858	Simple mode	22	-0.197592	0.249238	0.436767	2647	1156.12	0.820704	0.503537	1.33765
ASGR2	GCST90018858	Weighted mode	22	0.0833571	0.0909901	0.370009	2647	979.414	1.08693	0.909388	1.29913
ASRGL1	GCST90018858	MR Egger	8	0.0442509	0.147112	0.77372	2647	2048.04	1.04524	0.783418	1.39458
ASRGL1	GCST90018858	Weighted median	8	0.0370255	0.0809967	0.647583	2647	1714.15	1.03772	0.885389	1.21626
ASRGL1	GCST90018858	Inverse variance weighted	8	0.0651998	0.0920967	0.478976	2647	1267.85	1.06737	0.89109	1.27853
ASRGL1	GCST90018858	Simple mode	8	-0.187784	0.217345	0.416215	2647	1101.72	0.828794	0.5413	1.26898
ASRGL1	GCST90018858	Weighted mode	8	0.0331347	0.0848927	0.707911	2647	1873.84	1.03369	0.875242	1.22082
ATRN	GCST90018858	MR Egger	15	0.0560266	0.257255	0.830977	2647	2199.6	1.05763	0.638781	1.75111
ATRN	GCST90018858	Weighted median	15	-0.0244504	0.132982	0.854121	2647	2260.86	0.975846	0.751943	1.26642
ATRN	GCST90018858	Inverse variance weighted	15	0.00991759	0.165686	0.952269	2647	2520.66	1.00997	0.729915	1.39747
ATRN	GCST90018858	Simple mode	15	-0.442718	0.376843	0.259667	2647	687.338	0.642288	0.30687	1.34433
ATRN	GCST90018858	Weighted mode	15	-0.0529695	0.13217	0.69464	2647	1838.71	0.948409	0.731965	1.22886
B3GNT7	GCST90018858	MR Egger	34	0.108929	0.122902	0.382062	2647	1011.32	1.11508	0.876378	1.41881
B3GNT7	GCST90018858	Weighted median	34	0.070539	0.0905279	0.435865	2647	1153.73	1.07309	0.898619	1.28143
B3GNT7	GCST90018858	Inverse variance weighted	34	0.0521817	0.078268	0.50496	2647	1336.63	1.05357	0.903731	1.22825
B3GNT7	GCST90018858	Simple mode	34	0.0240112	0.246093	0.922864	2647	2442.82	1.0243	0.632338	1.65923
B3GNT7	GCST90018858	Weighted mode	34	0.0887097	0.0797858	0.274238	2647	725.908	1.09276	0.934568	1.27774
BCHE	GCST90018858	MR Egger	49	0.0564509	0.101319	0.580062	2647	1535.42	1.05807	0.867505	1.29051
BCHE	GCST90018858	Weighted median	49	0.11838	0.0749649	0.114304	2647	302.563	1.12567	0.971852	1.30384
BCHE	GCST90018858	Inverse variance weighted	49	0.134274	0.0712959	0.0596547	2647	157.906	1.14371	0.994549	1.31523
BCHE	GCST90018858	Simple mode	49	0.132264	0.213854	0.539184	2647	1427.22	1.14141	0.750595	1.73571
BCHE	GCST90018858	Weighted mode	49	0.106332	0.0689919	0.129828	2647	343.655	1.11219	0.971522	1.27323
BLMH	GCST90018858	MR Egger	38	0.0421572	0.164626	0.799348	2647	2115.87	1.04306	0.755398	1.44026
BLMH	GCST90018858	Weighted median	38	0.0487126	0.120114	0.68507	2647	1813.38	1.04992	0.829684	1.32861
BLMH	GCST90018858	Inverse variance weighted	38	-0.116017	0.10843	0.284635	2647	753.428	0.89046	0.719974	1.10132
BLMH	GCST90018858	Simple mode	38	-0.400394	0.376986	0.295077	2647	781.069	0.670056	0.320048	1.40284
BLMH	GCST90018858	Weighted mode	38	0.0293422	0.111922	0.794647	2647	2103.43	1.02978	0.826939	1.28237
BMP10	GCST90018858	MR Egger	33	0.0453171	0.165709	0.786303	2647	2081.34	1.04636	0.756183	1.44789
BMP10	GCST90018858	Weighted median	33	0.0102431	0.130871	0.937614	2647	2481.87	1.0103	0.781716	1.30571
BMP10	GCST90018858	Inverse variance weighted	33	-0.0928821	0.110741	0.401621	2647	1063.09	0.911301	0.733494	1.13221
BMP10	GCST90018858	Simple mode	33	-0.00858785	0.224664	0.969745	2647	2566.92	0.991449	0.638312	1.53995
BMP10	GCST90018858	Weighted mode	33	0.0100187	0.120382	0.934192	2647	2472.81	1.01007	0.797774	1.27886
BPIFB1	GCST90018858	MR Egger	45	-0.11899	0.123044	0.338929	2647	897.146	0.887817	0.697567	1.12995
BPIFB1	GCST90018858	Weighted median	45	0.0373438	0.109498	0.73307	2647	1940.44	1.03805	0.837552	1.28654
BPIFB1	GCST90018858	Inverse variance weighted	45	-0.069764	0.0751398	0.353171	2647	934.844	0.932614	0.804899	1.08059
BPIFB1	GCST90018858	Simple mode	45	0.00779771	0.223381	0.972311	2647	2573.71	1.00783	0.650491	1.56146
BPIFB1	GCST90018858	Weighted mode	45	-0.0674195	0.0998627	0.503131	2647	1331.79	0.934803	0.768626	1.13691
BRSK2	GCST90018858	MR Egger	14	0.190982	0.215003	0.391849	2647	1037.23	1.21044	0.794197	1.84483
BRSK2	GCST90018858	Weighted median	14	0.0597481	0.203844	0.769441	2647	2036.71	1.06157	0.711922	1.58294
BRSK2	GCST90018858	Inverse variance weighted	14	0.0656435	0.171244	0.701473	2647	1856.8	1.06785	0.763383	1.49374
BRSK2	GCST90018858	Simple mode	14	0.0300014	0.420428	0.944198	2647	2499.29	1.03046	0.452016	2.34912
BRSK2	GCST90018858	Weighted mode	14	0.0438118	0.208063	0.836487	2647	2214.18	1.04479	0.694897	1.57085
BST1	GCST90018858	MR Egger	59	-0.0415015	0.0469316	0.380251	2647	1006.52	0.959348	0.875038	1.05178
BST1	GCST90018858	Weighted median	59	-0.0669985	0.0442059	0.12962	2647	343.105	0.935197	0.857579	1.01984
BST1	GCST90018858	Inverse variance weighted	59	-0.0415368	0.0397283	0.295782	2647	782.935	0.959314	0.887449	1.037
BST1	GCST90018858	Simple mode	59	0.035448	0.209587	0.866281	2647	2293.05	1.03608	0.687054	1.56242
BST1	GCST90018858	Weighted mode	59	-0.0397349	0.0429459	0.35868	2647	949.425	0.961044	0.88346	1.04544
BTC	GCST90018858	MR Egger	24	0.0169785	0.130992	0.898049	2647	2377.14	1.01712	0.786812	1.31485
BTC	GCST90018858	Weighted median	24	-0.0112038	0.108804	0.917985	2647	2429.91	0.988859	0.798947	1.22391
BTC	GCST90018858	Inverse variance weighted	24	0.0313224	0.102165	0.759158	2647	2009.49	1.03182	0.844576	1.26057
BTC	GCST90018858	Simple mode	24	0.0756035	0.348794	0.830309	2647	2197.83	1.07853	0.544421	2.13665
BTC	GCST90018858	Weighted mode	24	-0.0179717	0.108975	0.870451	2647	2304.08	0.982189	0.793294	1.21606
BTD	GCST90018858	MR Egger	25	0.149865	0.27349	0.58899	2647	1559.06	1.16168	0.679651	1.98557
BTD	GCST90018858	Weighted median	25	0.0977959	0.177913	0.582537	2647	1541.97	1.10274	0.778089	1.56284
BTD	GCST90018858	Inverse variance weighted	25	-0.0749661	0.173223	0.66518	2647	1760.73	0.927775	0.660682	1.30285
BTD	GCST90018858	Simple mode	25	0.116714	0.295966	0.696805	2647	1844.44	1.1238	0.629154	2.00734
BTD	GCST90018858	Weighted mode	25	-0.0170265	0.171543	0.92176	2647	2439.9	0.983118	0.702402	1.37602
BTN2A1	GCST90018858	MR Egger	25	0.238699	0.252721	0.354722	2647	938.949	1.2696	0.773652	2.08346
BTN2A1	GCST90018858	Weighted median	25	0.148516	0.174023	0.39342	2647	1041.38	1.16011	0.824838	1.63166
BTN2A1	GCST90018858	Inverse variance weighted	25	0.300981	0.149331	0.0438488	2647	116.068	1.35118	1.00833	1.81062
BTN2A1	GCST90018858	Simple mode	25	0.314245	0.324481	0.342477	2647	906.537	1.36922	0.724888	2.5863
BTN2A1	GCST90018858	Weighted mode	25	0.127176	0.203064	0.537039	2647	1421.54	1.13562	0.762747	1.69076
BTN3A2	GCST90018858	MR Egger	31	0.138563	0.133641	0.308382	2647	816.288	1.14862	0.883934	1.49257
BTN3A2	GCST90018858	Weighted median	31	0.203632	0.101006	0.0437949	2647	115.925	1.22585	1.00568	1.49422
BTN3A2	GCST90018858	Inverse variance weighted	31	0.0208742	0.102093	0.837993	2647	2218.17	1.02109	0.835915	1.24729
BTN3A2	GCST90018858	Simple mode	31	0.242972	0.187671	0.205309	2647	543.454	1.27503	0.882619	1.84192
BTN3A2	GCST90018858	Weighted mode	31	0.225239	0.0914533	0.0197424	2647	52.2581	1.25262	1.04706	1.49853
C1QA	GCST90018858	MR Egger	31	0.0743881	0.145312	0.612584	2647	1621.51	1.07722	0.810241	1.43218
C1QA	GCST90018858	Weighted median	31	-0.0194506	0.115091	0.865795	2647	2291.76	0.980737	0.782682	1.22891
C1QA	GCST90018858	Inverse variance weighted	31	0.0229045	0.0843437	0.785959	2647	2080.43	1.02317	0.867266	1.2071
C1QA	GCST90018858	Simple mode	31	-0.168074	0.196606	0.399396	2647	1057.2	0.845291	0.574979	1.24269
C1QA	GCST90018858	Weighted mode	31	0.00873556	0.102785	0.932835	2647	2469.21	1.00877	0.824711	1.23392
C1QTNF9	GCST90018858	MR Egger	31	0.0720148	0.0767714	0.35597	2647	942.254	1.07467	0.924542	1.24918
C1QTNF9	GCST90018858	Weighted median	31	-0.0253416	0.0691335	0.713947	2647	1889.82	0.974977	0.851425	1.11646
C1QTNF9	GCST90018858	Inverse variance weighted	31	-0.000711459	0.0654776	0.991331	2647	2624.05	0.999289	0.878932	1.13613
C1QTNF9	GCST90018858	Simple mode	31	0.0872947	0.227375	0.703742	2647	1862.81	1.09122	0.698822	1.70395
C1QTNF9	GCST90018858	Weighted mode	31	0.0258716	0.0572095	0.654359	2647	1732.09	1.02621	0.917357	1.14798
C1R	GCST90018858	MR Egger	7	0.0338761	0.300956	0.914757	2647	2421.36	1.03446	0.5735	1.86591
C1R	GCST90018858	Weighted median	7	0.192078	0.115363	0.0959148	2647	253.887	1.21177	0.966539	1.51921
C1R	GCST90018858	Inverse variance weighted	7	0.282552	0.243947	0.246763	2647	653.181	1.32651	0.822353	2.13975
C1R	GCST90018858	Simple mode	7	-0.253198	0.55467	0.6641	2647	1757.87	0.776314	0.261754	2.30241
C1R	GCST90018858	Weighted mode	7	0.162513	0.122752	0.233731	2647	618.685	1.17646	0.924891	1.49647
C1RL	GCST90018858	MR Egger	24	0.149247	0.214317	0.493483	2647	1306.25	1.16096	0.762757	1.76705
C1RL	GCST90018858	Weighted median	24	-0.0437657	0.154224	0.776578	2647	2055.6	0.957178	0.707481	1.295
C1RL	GCST90018858	Inverse variance weighted	24	-0.0765258	0.152579	0.615986	2647	1630.51	0.926329	0.68689	1.24923
C1RL	GCST90018858	Simple mode	24	-0.167876	0.245272	0.50053	2647	1324.9	0.845458	0.522773	1.36732
C1RL	GCST90018858	Weighted mode	24	-0.0395589	0.145435	0.788046	2647	2085.96	0.961213	0.722808	1.27825
C1S	GCST90018858	MR Egger	6	-0.188804	0.238836	0.473453	2647	1253.23	0.827948	0.518444	1.32222
C1S	GCST90018858	Weighted median	6	-0.0851939	0.19604	0.663872	2647	1757.27	0.918334	0.625357	1.34857
C1S	GCST90018858	Inverse variance weighted	6	0.0163419	0.186843	0.930303	2647	2462.51	1.01648	0.70478	1.46602
C1S	GCST90018858	Simple mode	6	0.131355	0.446698	0.780529	2647	2066.06	1.14037	0.475127	2.73706
C1S	GCST90018858	Weighted mode	6	-0.100181	0.191492	0.623209	2647	1649.63	0.904673	0.621571	1.31672
C2	GCST90018858	MR Egger	25	0.0317282	0.182416	0.86344	2647	2285.53	1.03224	0.721944	1.47589
C2	GCST90018858	Weighted median	25	0.225934	0.192648	0.240886	2647	637.624	1.25349	0.859283	1.82855
C2	GCST90018858	Inverse variance weighted	25	0.281323	0.136171	0.0388323	2647	102.789	1.32488	1.01453	1.73017
C2	GCST90018858	Simple mode	25	0.0927889	0.304547	0.763238	2647	2020.29	1.09723	0.604035	1.99312
C2	GCST90018858	Weighted mode	25	0.183805	0.244136	0.458845	2647	1214.56	1.20178	0.744754	1.93927
C7	GCST90018858	MR Egger	49	-0.460427	0.115095	0.000222521	2647	0.589013	0.631014	0.50358	0.790697
C7	GCST90018858	Weighted median	49	-0.0633242	0.0705099	0.369138	2647	977.108	0.938639	0.817484	1.07775
C7	GCST90018858	Inverse variance weighted	49	0.0360644	0.0843256	0.668884	2647	1770.54	1.03672	0.878786	1.22304
C7	GCST90018858	Simple mode	49	-0.167529	0.200812	0.408269	2647	1080.69	0.845752	0.570569	1.25365
C7	GCST90018858	Weighted mode	49	-0.0287681	0.0641591	0.655891	2647	1736.14	0.971642	0.856826	1.10184
C7orf50	GCST90018858	MR Egger	5	0.105517	0.409764	0.813441	2647	2153.18	1.11128	0.497768	2.48098
C7orf50	GCST90018858	Weighted median	5	0.0509366	0.0877854	0.561753	2647	1486.96	1.05226	0.885925	1.24982
C7orf50	GCST90018858	Inverse variance weighted	5	0.0392072	0.0843505	0.642066	2647	1699.55	1.03999	0.881509	1.22695
C7orf50	GCST90018858	Simple mode	5	-0.118265	0.393015	0.778471	2647	2060.61	0.888461	0.411242	1.91946
C7orf50	GCST90018858	Weighted mode	5	0.0455559	0.0850175	0.620476	2647	1642.4	1.04661	0.885965	1.23638
C8B	GCST90018858	MR Egger	23	-0.179525	0.151974	0.250694	2647	663.587	0.835667	0.620398	1.12563
C8B	GCST90018858	Weighted median	23	-0.0952816	0.0823289	0.247138	2647	654.174	0.909117	0.773642	1.06832
C8B	GCST90018858	Inverse variance weighted	23	-0.0834929	0.100684	0.406961	2647	1077.22	0.919898	0.755154	1.12058
C8B	GCST90018858	Simple mode	23	-0.511972	0.304878	0.107248	2647	283.886	0.599312	0.329713	1.08936
C8B	GCST90018858	Weighted mode	23	-0.101289	0.0747673	0.189254	2647	500.956	0.903672	0.78049	1.04629
CA4	GCST90018858	MR Egger	36	0.0415544	0.0998796	0.679992	2647	1799.94	1.04243	0.857092	1.26784
CA4	GCST90018858	Weighted median	36	0.0423173	0.0869783	0.626593	2647	1658.59	1.04323	0.879713	1.23713
CA4	GCST90018858	Inverse variance weighted	36	0.00533819	0.082956	0.948692	2647	2511.19	1.00535	0.854486	1.18286
CA4	GCST90018858	Simple mode	36	0.367808	0.320575	0.259025	2647	685.639	1.44456	0.770651	2.7078
CA4	GCST90018858	Weighted mode	36	0.0504227	0.0797269	0.531208	2647	1406.11	1.05172	0.899567	1.2296
CA5A	GCST90018858	MR Egger	27	-0.227495	0.268051	0.404101	2647	1069.66	0.796526	0.47101	1.34701
CA5A	GCST90018858	Weighted median	27	0.0316241	0.147648	0.830402	2647	2198.07	1.03213	0.772776	1.37853
CA5A	GCST90018858	Inverse variance weighted	27	0.174051	0.212192	0.412071	2647	1090.75	1.19012	0.785178	1.80389
CA5A	GCST90018858	Simple mode	27	-0.409783	0.304171	0.189537	2647	501.705	0.663794	0.365694	1.2049
CA5A	GCST90018858	Weighted mode	27	-0.0422148	0.136972	0.760387	2647	2012.74	0.958664	0.732948	1.25389
CA6	GCST90018858	MR Egger	39	-0.0542499	0.0877223	0.540082	2647	1429.6	0.947195	0.79757	1.12489
CA6	GCST90018858	Weighted median	39	-0.0972848	0.0852111	0.253582	2647	671.231	0.907298	0.767744	1.07222
CA6	GCST90018858	Inverse variance weighted	39	-0.035233	0.0617772	0.568459	2647	1504.71	0.96538	0.855289	1.08964
CA6	GCST90018858	Simple mode	39	-0.0204387	0.178701	0.909544	2647	2407.56	0.979769	0.690256	1.39071
CA6	GCST90018858	Weighted mode	39	-0.0604203	0.0725894	0.410408	2647	1086.35	0.941369	0.816527	1.0853
CAPG	GCST90018858	MR Egger	16	-0.188118	0.132903	0.178794	2647	473.267	0.828517	0.638517	1.07505
CAPG	GCST90018858	Weighted median	16	-0.104287	0.0569914	0.0672694	2647	178.062	0.900967	0.805743	1.00744
CAPG	GCST90018858	Inverse variance weighted	16	-0.0977322	0.0565083	0.0837161	2647	221.597	0.906892	0.81181	1.01311
CAPG	GCST90018858	Simple mode	16	-0.348626	0.2967	0.258305	2647	683.734	0.705657	0.394491	1.26226
CAPG	GCST90018858	Weighted mode	16	-0.123016	0.0540408	0.037916	2647	100.364	0.88425	0.79538	0.983049
CCL14	GCST90018858	MR Egger	21	-0.054223	0.117269	0.649059	2647	1718.06	0.947221	0.752714	1.19199
CCL14	GCST90018858	Weighted median	21	0.0112699	0.0829283	0.8919	2647	2360.86	1.01133	0.859616	1.18983
CCL14	GCST90018858	Inverse variance weighted	21	0.0194301	0.0960864	0.839749	2647	2222.81	1.01962	0.844594	1.23092
CCL14	GCST90018858	Simple mode	21	0.115093	0.36004	0.752535	2647	1991.96	1.12198	0.554003	2.27225
CCL14	GCST90018858	Weighted mode	21	0.000155474	0.0887345	0.998619	2647	2643.35	1.00016	0.840495	1.19014
CCL15	GCST90018858	MR Egger	29	-0.0510548	0.0465232	0.282155	2647	746.864	0.950227	0.867413	1.04095
CCL15	GCST90018858	Weighted median	29	-0.0534278	0.0446935	0.231921	2647	613.895	0.947974	0.868466	1.03476
CCL15	GCST90018858	Inverse variance weighted	29	-0.0571892	0.0420954	0.174285	2647	461.333	0.944415	0.869622	1.02564
CCL15	GCST90018858	Simple mode	29	-0.28235	0.270216	0.305005	2647	807.347	0.75401	0.443981	1.28053
CCL15	GCST90018858	Weighted mode	29	-0.0576188	0.043296	0.193988	2647	513.486	0.94401	0.867206	1.02762
CCL16	GCST90018858	MR Egger	39	0.00796356	0.051271	0.877411	2647	2322.51	1.008	0.911624	1.11455
CCL16	GCST90018858	Weighted median	39	-0.0123649	0.0443405	0.78035	2647	2065.59	0.987711	0.905496	1.07739
CCL16	GCST90018858	Inverse variance weighted	39	0.0166716	0.0463364	0.719	2647	1903.19	1.01681	0.928535	1.11348
CCL16	GCST90018858	Simple mode	39	0.38074	0.270458	0.167331	2647	442.924	1.46337	0.861261	2.48641
CCL16	GCST90018858	Weighted mode	39	-0.0174947	0.0438026	0.691835	2647	1831.29	0.982657	0.901813	1.07075
CCL18	GCST90018858	MR Egger	20	0.108199	0.109016	0.334106	2647	884.38	1.11427	0.899899	1.37971
CCL18	GCST90018858	Weighted median	20	0.0179411	0.0883067	0.839004	2647	2220.84	1.0181	0.856295	1.21049
CCL18	GCST90018858	Inverse variance weighted	20	0.00543614	0.0893088	0.951464	2647	2518.52	1.00545	0.843995	1.19779
CCL18	GCST90018858	Simple mode	20	-0.279434	0.323788	0.398891	2647	1055.87	0.756212	0.400894	1.42645
CCL18	GCST90018858	Weighted mode	20	-0.0100416	0.0906411	0.91295	2647	2416.58	0.990009	0.828865	1.18248
CCL23	GCST90018858	MR Egger	28	-0.0793728	0.103616	0.450559	2647	1192.63	0.923695	0.753926	1.13169
CCL23	GCST90018858	Weighted median	28	-0.0422939	0.0783078	0.589129	2647	1559.42	0.958588	0.822195	1.11761
CCL23	GCST90018858	Inverse variance weighted	28	-0.0222227	0.0779896	0.775686	2647	2053.24	0.978022	0.839388	1.13955
CCL23	GCST90018858	Simple mode	28	-0.312027	0.261524	0.243205	2647	643.765	0.731962	0.438405	1.22209
CCL23	GCST90018858	Weighted mode	28	-0.0530675	0.0635877	0.411291	2647	1088.69	0.948316	0.837194	1.07419
CCL24	GCST90018858	MR Egger	65	0.146028	0.0783082	0.0668709	2647	177.007	1.15723	0.992572	1.3492
CCL24	GCST90018858	Weighted median	65	0.074427	0.0926195	0.421641	2647	1116.08	1.07727	0.898429	1.2917
CCL24	GCST90018858	Inverse variance weighted	65	0.0950762	0.065472	0.146455	2647	387.667	1.09974	0.967298	1.25032
CCL24	GCST90018858	Simple mode	65	-0.0398951	0.226068	0.860479	2647	2277.69	0.96089	0.616938	1.4966
CCL24	GCST90018858	Weighted mode	65	0.102605	0.0749929	0.176037	2647	465.97	1.10805	0.956589	1.2835
CCL25	GCST90018858	MR Egger	45	-0.184532	0.129095	0.160104	2647	423.796	0.831493	0.645611	1.07089
CCL25	GCST90018858	Weighted median	45	-0.189727	0.124226	0.126693	2647	335.358	0.827185	0.648424	1.05523
CCL25	GCST90018858	Inverse variance weighted	45	-0.0119619	0.0882634	0.892196	2647	2361.64	0.988109	0.831139	1.17473
CCL25	GCST90018858	Simple mode	45	-0.132836	0.246358	0.592467	2647	1568.26	0.875609	0.540264	1.4191
CCL25	GCST90018858	Weighted mode	45	-0.132836	0.0948064	0.168189	2647	445.196	0.875609	0.727125	1.05441
CCL3	GCST90018858	MR Egger	15	0.153801	0.150096	0.324203	2647	858.166	1.16626	0.869021	1.56516
CCL3	GCST90018858	Weighted median	15	0.168057	0.0883946	0.0572744	2647	151.605	1.183	0.994817	1.40679
CCL3	GCST90018858	Inverse variance weighted	15	0.185143	0.105922	0.0804792	2647	213.028	1.20339	0.977786	1.48105
CCL3	GCST90018858	Simple mode	15	0.178833	0.269928	0.518397	2647	1372.2	1.19582	0.704529	2.02971
CCL3	GCST90018858	Weighted mode	15	0.164773	0.0915363	0.093427	2647	247.301	1.17913	0.985468	1.41084
CCL8	GCST90018858	MR Egger	48	-0.0662624	0.115924	0.570373	2647	1509.78	0.935885	0.74567	1.17462
CCL8	GCST90018858	Weighted median	48	-0.0204139	0.1368	0.881376	2647	2333	0.979793	0.749355	1.28109
CCL8	GCST90018858	Inverse variance weighted	48	-0.140063	0.090817	0.123011	2647	325.61	0.869303	0.727556	1.03867
CCL8	GCST90018858	Simple mode	48	-0.268547	0.263196	0.312794	2647	827.966	0.764489	0.456389	1.28058
CCL8	GCST90018858	Weighted mode	48	-0.0697121	0.127679	0.587651	2647	1555.51	0.932662	0.726176	1.19786
CCN2	GCST90018858	MR Egger	38	0.084183	0.0987834	0.399738	2647	1058.11	1.08783	0.896343	1.32022
CCN2	GCST90018858	Weighted median	38	0.0230214	0.080651	0.775304	2647	2052.23	1.02329	0.873668	1.19853
CCN2	GCST90018858	Inverse variance weighted	38	0.044734	0.0642352	0.486173	2647	1286.9	1.04575	0.92204	1.18606
CCN2	GCST90018858	Simple mode	38	-0.0165186	0.20035	0.934734	2647	2474.24	0.983617	0.664178	1.45669
CCN2	GCST90018858	Weighted mode	38	0.0178764	0.0809496	0.826436	2647	2187.58	1.01804	0.868676	1.19308
CCN4	GCST90018858	MR Egger	41	-0.236658	0.14654	0.114379	2647	302.762	0.789261	0.59222	1.05186
CCN4	GCST90018858	Weighted median	41	-0.0412746	0.108434	0.703469	2647	1862.08	0.959566	0.775842	1.1868
CCN4	GCST90018858	Inverse variance weighted	41	0.019175	0.101886	0.85072	2647	2251.86	1.01936	0.834834	1.24467
CCN4	GCST90018858	Simple mode	41	-0.0809464	0.279272	0.77343	2647	2047.27	0.922243	0.533488	1.59429
CCN4	GCST90018858	Weighted mode	41	-0.0429604	0.104811	0.684078	2647	1810.75	0.957949	0.780055	1.17641
CCS	GCST90018858	MR Egger	19	0.0408818	0.115619	0.727992	2647	1926.99	1.04173	0.830497	1.30669
CCS	GCST90018858	Weighted median	19	0.0995783	0.0833066	0.231961	2647	614	1.10471	0.938284	1.30064
CCS	GCST90018858	Inverse variance weighted	19	0.103439	0.0710664	0.145525	2647	385.204	1.10898	0.964784	1.27472
CCS	GCST90018858	Simple mode	19	0.108203	0.186456	0.568898	2647	1505.87	1.11427	0.773174	1.60586
CCS	GCST90018858	Weighted mode	19	0.0939456	0.0730915	0.214975	2647	569.038	1.0985	0.951882	1.2677
CD101	GCST90018858	MR Egger	49	0.0562908	0.138887	0.687098	2647	1818.75	1.05791	0.805793	1.3889
CD101	GCST90018858	Weighted median	49	-0.0117891	0.139603	0.932701	2647	2468.86	0.98828	0.751705	1.29931
CD101	GCST90018858	Inverse variance weighted	49	0.114814	0.119049	0.334835	2647	886.308	1.12166	0.888231	1.41644
CD101	GCST90018858	Simple mode	49	0.0472178	0.254325	0.853494	2647	2259.2	1.04835	0.636825	1.72581
CD101	GCST90018858	Weighted mode	49	-0.00198071	0.125861	0.987509	2647	2613.94	0.998021	0.779839	1.27725
CD109	GCST90018858	MR Egger	71	0.0193034	0.0530748	0.717192	2647	1898.41	1.01949	0.918767	1.13126
CD109	GCST90018858	Weighted median	71	0.00564027	0.05015	0.910452	2647	2409.97	1.00566	0.911509	1.10953
CD109	GCST90018858	Inverse variance weighted	71	0.00879248	0.0412819	0.831338	2647	2200.55	1.00883	0.930419	1.09385
CD109	GCST90018858	Simple mode	71	0.0180705	0.193909	0.926018	2647	2451.17	1.01823	0.696288	1.48904
CD109	GCST90018858	Weighted mode	71	0.0180705	0.0461888	0.696815	2647	1844.47	1.01823	0.930103	1.11472
CD160	GCST90018858	MR Egger	30	0.290147	0.196173	0.150294	2647	397.827	1.33662	0.909963	1.96334
CD160	GCST90018858	Weighted median	30	0.0463408	0.14076	0.74199	2647	1964.05	1.04743	0.794892	1.3802
CD160	GCST90018858	Inverse variance weighted	30	0.023869	0.0908089	0.792667	2647	2098.19	1.02416	0.857172	1.22367
CD160	GCST90018858	Simple mode	30	0.161699	0.216709	0.46158	2647	1221.8	1.17551	0.768702	1.79759
CD160	GCST90018858	Weighted mode	30	0.116122	0.128228	0.372616	2647	986.316	1.12313	0.873537	1.44405
CD164L2	GCST90018858	MR Egger	16	-0.584194	0.633901	0.372354	2647	985.621	0.557555	0.160953	1.93141
CD164L2	GCST90018858	Weighted median	16	-0.138939	0.209408	0.507022	2647	1342.09	0.870281	0.577308	1.31193
CD164L2	GCST90018858	Inverse variance weighted	16	-0.0951834	0.177789	0.592392	2647	1568.06	0.909206	0.64169	1.28825
CD164L2	GCST90018858	Simple mode	16	-0.341148	0.39178	0.397604	2647	1052.46	0.710954	0.329877	1.53225
CD164L2	GCST90018858	Weighted mode	16	-0.178779	0.190224	0.362192	2647	958.721	0.836291	0.576018	1.21417
CD177	GCST90018858	MR Egger	46	-0.0561502	0.0870365	0.52219	2647	1382.24	0.945397	0.797127	1.12125
CD177	GCST90018858	Weighted median	46	0.00695296	0.0729822	0.924101	2647	2446.1	1.00698	0.872762	1.16183
CD177	GCST90018858	Inverse variance weighted	46	0.0219862	0.0579964	0.704617	2647	1865.12	1.02223	0.912391	1.14529
CD177	GCST90018858	Simple mode	46	0.2704	0.224335	0.234373	2647	620.385	1.31049	0.844258	2.03419
CD177	GCST90018858	Weighted mode	46	-0.0104364	0.0676885	0.878155	2647	2324.48	0.989618	0.866662	1.13002
CD200R1	GCST90018858	MR Egger	49	0.0329478	0.0256875	0.205908	2647	545.038	1.0335	0.982751	1.08686
CD200R1	GCST90018858	Weighted median	49	0.0162547	0.022957	0.478916	2647	1267.69	1.01639	0.971668	1.06317
CD200R1	GCST90018858	Inverse variance weighted	49	0.011666	0.0240687	0.627892	2647	1662.03	1.01173	0.965114	1.06061
CD200R1	GCST90018858	Simple mode	49	-0.0504526	0.187924	0.789486	2647	2089.77	0.950799	0.657846	1.37421
CD200R1	GCST90018858	Weighted mode	49	0.0163296	0.0246071	0.510114	2647	1350.27	1.01646	0.968603	1.06669
CD207	GCST90018858	MR Egger	47	-0.0270174	0.192777	0.889168	2647	2353.63	0.973344	0.66707	1.42024
CD207	GCST90018858	Weighted median	47	0.12336	0.138895	0.374459	2647	991.192	1.13129	0.861677	1.48527
CD207	GCST90018858	Inverse variance weighted	47	0.0177135	0.100522	0.860125	2647	2276.75	1.01787	0.835848	1.23953
CD207	GCST90018858	Simple mode	47	0.0987257	0.204185	0.631026	2647	1670.33	1.10376	0.739725	1.64695
CD207	GCST90018858	Weighted mode	47	0.15715	0.129361	0.230637	2647	610.496	1.17017	0.908102	1.50787
CD209	GCST90018858	MR Egger	48	0.0390326	0.0826194	0.638848	2647	1691.03	1.0398	0.884351	1.22258
CD209	GCST90018858	Weighted median	48	0.00849841	0.0880605	0.923118	2647	2443.49	1.00853	0.848657	1.19853
CD209	GCST90018858	Inverse variance weighted	48	0.0422713	0.067134	0.52892	2647	1400.05	1.04318	0.914561	1.18988
CD209	GCST90018858	Simple mode	48	0.0940753	0.289358	0.746535	2647	1976.08	1.09864	0.623089	1.93715
CD209	GCST90018858	Weighted mode	48	0.0391674	0.075645	0.607041	2647	1606.84	1.03994	0.896644	1.20615
CD244	GCST90018858	MR Egger	30	-0.00854866	0.0760122	0.911258	2647	2412.1	0.991488	0.854249	1.15077
CD244	GCST90018858	Weighted median	30	-0.0341803	0.0741843	0.644979	2647	1707.26	0.966397	0.83562	1.11764
CD244	GCST90018858	Inverse variance weighted	30	-0.103976	0.058435	0.0751823	2647	199.007	0.901247	0.803716	1.01061
CD244	GCST90018858	Simple mode	30	0.0283747	0.162901	0.862931	2647	2284.18	1.02878	0.747582	1.41575
CD244	GCST90018858	Weighted mode	30	-0.021803	0.0729858	0.767277	2647	2030.98	0.978433	0.848016	1.12891
CD274	GCST90018858	MR Egger	16	0.0140876	0.163351	0.932496	2647	2468.32	1.01419	0.736328	1.3969
CD274	GCST90018858	Weighted median	16	0.0454414	0.092042	0.621516	2647	1645.15	1.04649	0.87375	1.25338
CD274	GCST90018858	Inverse variance weighted	16	0.0531386	0.104924	0.612541	2647	1621.4	1.05458	0.858548	1.29536
CD274	GCST90018858	Simple mode	16	-0.167365	0.319482	0.608027	2647	1609.45	0.845891	0.452237	1.58221
CD274	GCST90018858	Weighted mode	16	0.0364393	0.0904169	0.692623	2647	1833.37	1.03711	0.868682	1.2382
CD276	GCST90018858	MR Egger	48	0.204841	0.0787729	0.012479	2647	33.0318	1.22733	1.05174	1.43223
CD276	GCST90018858	Weighted median	48	0.12673	0.0836319	0.129688	2647	343.284	1.13511	0.963495	1.33729
CD276	GCST90018858	Inverse variance weighted	48	0.0869419	0.0634701	0.170747	2647	451.966	1.09083	0.963233	1.23534
CD276	GCST90018858	Simple mode	48	0.278083	0.252697	0.276736	2647	732.52	1.3206	0.804766	2.16706
CD276	GCST90018858	Weighted mode	48	0.126571	0.0743533	0.0953077	2647	252.279	1.13493	0.981021	1.31299
CD300C	GCST90018858	MR Egger	29	0.0822866	0.0644484	0.212551	2647	562.622	1.08577	0.956923	1.23196
CD300C	GCST90018858	Weighted median	29	0.0616938	0.0578097	0.285887	2647	756.742	1.06364	0.949696	1.19125
CD300C	GCST90018858	Inverse variance weighted	29	0.040509	0.0473775	0.392537	2647	1039.04	1.04134	0.948996	1.14267
CD300C	GCST90018858	Simple mode	29	0.130451	0.139864	0.358947	2647	950.133	1.13934	0.866163	1.49868
CD300C	GCST90018858	Weighted mode	29	0.0638342	0.0513839	0.224431	2647	594.068	1.06592	0.963793	1.17886
CD300E	GCST90018858	MR Egger	26	-0.206656	0.117233	0.0906691	2647	240.001	0.8133	0.646339	1.02339
CD300E	GCST90018858	Weighted median	26	-0.199983	0.0870307	0.0215705	2647	57.0971	0.818745	0.690345	0.971025
CD300E	GCST90018858	Inverse variance weighted	26	-0.205938	0.0760731	0.00678724	2647	17.9658	0.813883	0.701144	0.94475
CD300E	GCST90018858	Simple mode	26	-0.384082	0.22821	0.10482	2647	277.459	0.681075	0.435451	1.06525
CD300E	GCST90018858	Weighted mode	26	-0.188886	0.0832682	0.0321976	2647	85.2271	0.827881	0.703216	0.974647
CD300LF	GCST90018858	MR Egger	31	0.0914222	0.0824173	0.276433	2647	731.717	1.09573	0.932286	1.28783
CD300LF	GCST90018858	Weighted median	31	0.0642891	0.0887766	0.468963	2647	1241.34	1.0664	0.896091	1.26908
CD300LF	GCST90018858	Inverse variance weighted	31	0.12381	0.0732273	0.0908828	2647	240.567	1.1318	0.980477	1.30648
CD300LF	GCST90018858	Simple mode	31	0.144482	0.219544	0.515494	2647	1364.51	1.15544	0.751394	1.77675
CD300LF	GCST90018858	Weighted mode	31	0.128762	0.0793279	0.115017	2647	304.451	1.13742	0.973633	1.32876
CD300LG	GCST90018858	MR Egger	35	0.0957307	0.155065	0.541234	2647	1432.65	1.10046	0.812048	1.49131
CD300LG	GCST90018858	Weighted median	35	0.064434	0.150952	0.669488	2647	1772.13	1.06656	0.793397	1.43376
CD300LG	GCST90018858	Inverse variance weighted	35	0.0815751	0.103323	0.429811	2647	1137.71	1.08499	0.886089	1.32855
CD300LG	GCST90018858	Simple mode	35	0.60871	0.332888	0.076248	2647	201.829	1.83806	0.957192	3.52955
CD300LG	GCST90018858	Weighted mode	35	0.0832353	0.144497	0.568387	2647	1504.52	1.0868	0.818747	1.4426
CD302	GCST90018858	MR Egger	18	-0.133371	0.110437	0.244724	2647	647.784	0.87514	0.70481	1.08663
CD302	GCST90018858	Weighted median	18	-0.0820732	0.0696189	0.238441	2647	631.153	0.921204	0.803702	1.05589
CD302	GCST90018858	Inverse variance weighted	18	-0.0257343	0.0730021	0.724453	2647	1917.63	0.974594	0.844662	1.12451
CD302	GCST90018858	Simple mode	18	0.258941	0.245765	0.306805	2647	812.113	1.29556	0.800309	2.09728
CD302	GCST90018858	Weighted mode	18	-0.0557053	0.0683064	0.426053	2647	1127.76	0.945818	0.827302	1.08131
CD33	GCST90018858	MR Egger	21	0.00727079	0.0986138	0.941996	2647	2493.46	1.0073	0.830263	1.22208
CD33	GCST90018858	Weighted median	21	-0.0674814	0.0949833	0.477422	2647	1263.74	0.934745	0.775964	1.12602
CD33	GCST90018858	Inverse variance weighted	21	-0.0582026	0.0766532	0.447674	2647	1184.99	0.943459	0.811847	1.09641
CD33	GCST90018858	Simple mode	21	-0.105816	0.290505	0.719496	2647	1904.51	0.89959	0.509052	1.58975
CD33	GCST90018858	Weighted mode	21	-0.0207359	0.0813934	0.801508	2647	2121.59	0.979478	0.835047	1.14889
CD38	GCST90018858	MR Egger	17	0.101122	0.421176	0.813507	2647	2153.35	1.10641	0.484624	2.52597
CD38	GCST90018858	Weighted median	17	-0.229266	0.241538	0.342521	2647	906.654	0.795117	0.495256	1.27653
CD38	GCST90018858	Inverse variance weighted	17	-0.145209	0.220322	0.509845	2647	1349.56	0.864841	0.561558	1.33192
CD38	GCST90018858	Simple mode	17	-0.279828	0.39531	0.489211	2647	1294.94	0.755914	0.348319	1.64047
CD38	GCST90018858	Weighted mode	17	-0.191426	0.222046	0.401368	2647	1062.42	0.82578	0.534386	1.27607
CD4	GCST90018858	MR Egger	16	-0.10631	0.306713	0.734037	2647	1943	0.899146	0.492891	1.64025
CD4	GCST90018858	Weighted median	16	-0.00360089	0.154214	0.981371	2647	2597.69	0.996406	0.736489	1.34805
CD4	GCST90018858	Inverse variance weighted	16	-0.210123	0.172303	0.222654	2647	589.365	0.810484	0.5782	1.13609
CD4	GCST90018858	Simple mode	16	-0.101504	0.243468	0.68265	2647	1806.97	0.903477	0.560626	1.456
CD4	GCST90018858	Weighted mode	16	0.026717	0.137781	0.848848	2647	2246.9	1.02708	0.78401	1.3455
CD40	GCST90018858	MR Egger	16	0.0997773	0.134952	0.471908	2647	1249.14	1.10492	0.848124	1.43948
CD40	GCST90018858	Weighted median	16	0.0783737	0.0858105	0.361067	2647	955.743	1.08153	0.9141	1.27962
CD40	GCST90018858	Inverse variance weighted	16	0.0375473	0.0936625	0.68851	2647	1822.49	1.03826	0.864131	1.24748
CD40	GCST90018858	Simple mode	16	-0.267926	0.24612	0.293514	2647	776.931	0.764965	0.472215	1.23921
CD40	GCST90018858	Weighted mode	16	0.0650075	0.0825688	0.443362	2647	1173.58	1.06717	0.907713	1.25463
CD48	GCST90018858	MR Egger	32	-0.0812532	0.0913084	0.380613	2647	1007.48	0.92196	0.770884	1.10264
CD48	GCST90018858	Weighted median	32	-0.0384237	0.0684646	0.574647	2647	1521.09	0.962305	0.841462	1.1005
CD48	GCST90018858	Inverse variance weighted	32	0.0011266	0.0685383	0.986885	2647	2612.29	1.00113	0.875283	1.14507
CD48	GCST90018858	Simple mode	32	0.0701018	0.182941	0.704191	2647	1863.99	1.07262	0.749416	1.53521
CD48	GCST90018858	Weighted mode	32	-0.0162462	0.0655817	0.805981	2647	2133.43	0.983885	0.865207	1.11884
CD55	GCST90018858	MR Egger	27	-0.0399571	0.131694	0.764089	2647	2022.54	0.960831	0.742244	1.24379
CD55	GCST90018858	Weighted median	27	-0.105514	0.0889247	0.235405	2647	623.117	0.899862	0.75593	1.0712
CD55	GCST90018858	Inverse variance weighted	27	-0.0347687	0.0886579	0.694935	2647	1839.49	0.965829	0.81177	1.14913
CD55	GCST90018858	Simple mode	27	0.232289	0.220265	0.301316	2647	797.584	1.26148	0.819197	1.94257
CD55	GCST90018858	Weighted mode	27	-0.0880305	0.0809037	0.28654	2647	758.47	0.915733	0.781452	1.07309
CD6	GCST90018858	MR Egger	41	-0.00855957	0.0801265	0.915475	2647	2423.26	0.991477	0.847379	1.16008
CD6	GCST90018858	Weighted median	41	0.0254043	0.0762187	0.738902	2647	1955.87	1.02573	0.883394	1.191
CD6	GCST90018858	Inverse variance weighted	41	0.0417313	0.0635346	0.511292	2647	1353.39	1.04261	0.920538	1.18088
CD6	GCST90018858	Simple mode	41	-0.146445	0.242668	0.549598	2647	1454.78	0.863773	0.53683	1.38983
CD6	GCST90018858	Weighted mode	41	0.0326412	0.0694024	0.640682	2647	1695.89	1.03318	0.901778	1.18373
CD7	GCST90018858	MR Egger	12	-0.265653	0.228563	0.272112	2647	720.28	0.766705	0.48986	1.20001
CD7	GCST90018858	Weighted median	12	-0.108484	0.152654	0.477299	2647	1263.41	0.897193	0.665187	1.21012
CD7	GCST90018858	Inverse variance weighted	12	-0.122691	0.16986	0.470107	2647	1244.37	0.884537	0.634057	1.23397
CD7	GCST90018858	Simple mode	12	-0.0867602	0.28954	0.770031	2647	2038.27	0.916897	0.519828	1.61727
CD7	GCST90018858	Weighted mode	12	-0.11731	0.16342	0.48782	2647	1291.26	0.889309	0.645575	1.22506
CD70	GCST90018858	MR Egger	17	-0.42776	0.143331	0.00926186	2647	24.5161	0.651968	0.492289	0.86344
CD70	GCST90018858	Weighted median	17	-0.169987	0.117666	0.148554	2647	393.223	0.843676	0.669909	1.06251
CD70	GCST90018858	Inverse variance weighted	17	-0.105341	0.119791	0.379202	2647	1003.75	0.900018	0.711676	1.1382
CD70	GCST90018858	Simple mode	17	0.28351	0.205733	0.187156	2647	495.403	1.32778	0.887163	1.98724
CD70	GCST90018858	Weighted mode	17	-0.180728	0.0968012	0.0803347	2647	212.646	0.834663	0.690418	1.00904
CD80	GCST90018858	MR Egger	31	-0.0831376	0.126202	0.515243	2647	1363.85	0.920224	0.718569	1.17847
CD80	GCST90018858	Weighted median	31	-0.0294544	0.0671882	0.661106	2647	1749.95	0.970975	0.85117	1.10764
CD80	GCST90018858	Inverse variance weighted	31	0.0412912	0.0958091	0.666488	2647	1764.19	1.04216	0.86373	1.25744
CD80	GCST90018858	Simple mode	31	0.0884236	0.210518	0.677458	2647	1793.23	1.09245	0.723111	1.65044
CD80	GCST90018858	Weighted mode	31	-0.0231598	0.0678509	0.735231	2647	1946.16	0.977106	0.855433	1.11609
CDA	GCST90018858	MR Egger	22	-0.0125404	0.0950851	0.896392	2647	2372.75	0.987538	0.819626	1.18985
CDA	GCST90018858	Weighted median	22	-0.0492945	0.0764665	0.519151	2647	1374.19	0.951901	0.819411	1.10581
CDA	GCST90018858	Inverse variance weighted	22	-0.0382356	0.0664772	0.565178	2647	1496.03	0.962486	0.844905	1.09643
CDA	GCST90018858	Simple mode	22	-0.0023549	0.169036	0.989016	2647	2617.93	0.997648	0.716293	1.38952
CDA	GCST90018858	Weighted mode	22	-0.0392926	0.0703862	0.582582	2647	1542.09	0.961469	0.837571	1.1037
CDH15	GCST90018858	MR Egger	22	-0.0206127	0.11464	0.859116	2647	2274.08	0.979598	0.782464	1.2264
CDH15	GCST90018858	Weighted median	22	0.067424	0.0834834	0.419301	2647	1109.89	1.06975	0.908279	1.25992
CDH15	GCST90018858	Inverse variance weighted	22	0.0530165	0.0784075	0.498935	2647	1320.68	1.05445	0.904238	1.22961
CDH15	GCST90018858	Simple mode	22	-0.168782	0.365216	0.64873	2647	1717.19	0.844693	0.412877	1.72813
CDH15	GCST90018858	Weighted mode	22	0.0680918	0.0799138	0.40379	2647	1068.83	1.07046	0.915267	1.25198
CDH17	GCST90018858	MR Egger	40	0.153249	0.145011	0.297272	2647	786.88	1.16561	0.877241	1.54878
CDH17	GCST90018858	Weighted median	40	0.137224	0.0993828	0.167353	2647	442.983	1.14708	0.944059	1.39377
CDH17	GCST90018858	Inverse variance weighted	40	0.0522382	0.0859266	0.543227	2647	1437.92	1.05363	0.890317	1.24689
CDH17	GCST90018858	Simple mode	40	-0.264393	0.229352	0.256016	2647	677.675	0.767672	0.489719	1.20338
CDH17	GCST90018858	Weighted mode	40	0.021213	0.0858276	0.806083	2647	2133.7	1.02144	0.863286	1.20857
CDH6	GCST90018858	MR Egger	27	-0.188775	0.250091	0.457406	2647	1210.75	0.827973	0.507147	1.35175
CDH6	GCST90018858	Weighted median	27	-0.101207	0.125059	0.41836	2647	1107.4	0.903746	0.707284	1.15478
CDH6	GCST90018858	Inverse variance weighted	27	-0.0209942	0.172159	0.902941	2647	2390.09	0.979225	0.698776	1.37223
CDH6	GCST90018858	Simple mode	27	-0.0608313	0.231131	0.794479	2647	2102.99	0.940982	0.598189	1.48021
CDH6	GCST90018858	Weighted mode	27	-0.101432	0.101982	0.329095	2647	871.114	0.903542	0.739843	1.10346
CDHR5	GCST90018858	MR Egger	36	-0.156055	0.0716378	0.0364055	2647	96.3654	0.855512	0.743442	0.984477
CDHR5	GCST90018858	Weighted median	36	-0.139409	0.0603548	0.0208979	2647	55.3167	0.869872	0.772824	0.979108
CDHR5	GCST90018858	Inverse variance weighted	36	-0.110196	0.0573986	0.0548791	2647	145.265	0.895659	0.800357	1.00231
CDHR5	GCST90018858	Simple mode	36	-0.0297247	0.257241	0.908668	2647	2405.24	0.970713	0.586304	1.60716
CDHR5	GCST90018858	Weighted mode	36	-0.14107	0.0555271	0.0156585	2647	41.4481	0.868429	0.778876	0.968277
CDNF	GCST90018858	MR Egger	15	-0.176748	0.164418	0.301927	2647	799.201	0.837991	0.607133	1.15663
CDNF	GCST90018858	Weighted median	15	-0.022769	0.165211	0.890384	2647	2356.85	0.977488	0.707101	1.35127
CDNF	GCST90018858	Inverse variance weighted	15	-0.230178	0.144194	0.110421	2647	292.283	0.794393	0.598818	1.05384
CDNF	GCST90018858	Simple mode	15	-0.454726	0.453736	0.333264	2647	882.15	0.634622	0.260788	1.54434
CDNF	GCST90018858	Weighted mode	15	-0.0649463	0.147994	0.667471	2647	1766.79	0.937118	0.701164	1.25247
CDSN	GCST90018858	MR Egger	49	0.00100476	0.088769	0.991017	2647	2623.22	1.00101	0.841152	1.19124
CDSN	GCST90018858	Weighted median	49	0.0346209	0.0753615	0.645948	2647	1709.83	1.03523	0.893072	1.20001
CDSN	GCST90018858	Inverse variance weighted	49	0.0690916	0.0628653	0.27175	2647	719.321	1.07153	0.947314	1.21204
CDSN	GCST90018858	Simple mode	49	-0.155503	0.238077	0.516768	2647	1367.89	0.855985	0.536798	1.36496
CDSN	GCST90018858	Weighted mode	49	0.0129513	0.0620832	0.835634	2647	2211.92	1.01304	0.896971	1.14412
CEACAM16	GCST90018858	MR Egger	25	0.102791	0.133691	0.449793	2647	1190.6	1.10826	0.852789	1.44026
CEACAM16	GCST90018858	Weighted median	25	0.0712361	0.087903	0.417713	2647	1105.69	1.07383	0.903884	1.27574
CEACAM16	GCST90018858	Inverse variance weighted	25	-0.0398194	0.0936781	0.670789	2647	1775.58	0.960963	0.799772	1.15464
CEACAM16	GCST90018858	Simple mode	25	-0.529147	0.401378	0.199838	2647	528.971	0.589107	0.268247	1.29376
CEACAM16	GCST90018858	Weighted mode	25	0.0760873	0.087108	0.391057	2647	1035.13	1.07906	0.909696	1.27995
CEACAM21	GCST90018858	MR Egger	42	-0.0222344	0.088802	0.803573	2647	2127.06	0.978011	0.821777	1.16395
CEACAM21	GCST90018858	Weighted median	42	-0.0614399	0.100365	0.540428	2647	1430.51	0.940409	0.772475	1.14485
CEACAM21	GCST90018858	Inverse variance weighted	42	-0.0807895	0.0716943	0.259801	2647	687.694	0.922388	0.801468	1.06155
CEACAM21	GCST90018858	Simple mode	42	-0.0726473	0.197612	0.715044	2647	1892.72	0.929929	0.631304	1.36981
CEACAM21	GCST90018858	Weighted mode	42	-0.0726473	0.0856686	0.40136	2647	1062.4	0.929929	0.786189	1.09995
CEACAM5	GCST90018858	MR Egger	35	-0.673379	0.269521	0.0176321	2647	46.6721	0.509982	0.3007	0.86492
CEACAM5	GCST90018858	Weighted median	35	-0.221843	0.177091	0.210311	2647	556.694	0.801041	0.566125	1.13344
CEACAM5	GCST90018858	Inverse variance weighted	35	-0.0812245	0.11837	0.492594	2647	1303.9	0.921987	0.731081	1.16274
CEACAM5	GCST90018858	Simple mode	35	-0.0101955	0.287832	0.971951	2647	2572.75	0.989856	0.563073	1.74012
CEACAM5	GCST90018858	Weighted mode	35	-0.199534	0.194308	0.31172	2647	825.122	0.819112	0.559687	1.19879
CELSR2	GCST90018858	MR Egger	16	0.45167	0.214703	0.0539626	2647	142.839	1.57093	1.03133	2.39286
CELSR2	GCST90018858	Weighted median	16	0.216729	0.137131	0.114003	2647	301.765	1.24201	0.949284	1.625
CELSR2	GCST90018858	Inverse variance weighted	16	0.204553	0.124395	0.100096	2647	264.953	1.22698	0.9615	1.56575
CELSR2	GCST90018858	Simple mode	16	0.613215	0.534347	0.26911	2647	712.334	1.84636	0.647844	5.26212
CELSR2	GCST90018858	Weighted mode	16	0.21696	0.133988	0.126222	2647	334.109	1.24229	0.955371	1.61539
CES1	GCST90018858	MR Egger	47	-0.00495109	0.118455	0.966845	2647	2559.24	0.995061	0.788894	1.25511
CES1	GCST90018858	Weighted median	47	-0.0280753	0.0659523	0.670333	2647	1774.37	0.972315	0.854412	1.10649
CES1	GCST90018858	Inverse variance weighted	47	0.0605267	0.0924737	0.512772	2647	1357.31	1.0624	0.88628	1.27351
CES1	GCST90018858	Simple mode	47	-0.153485	0.222175	0.493144	2647	1305.35	0.857714	0.554911	1.32575
CES1	GCST90018858	Weighted mode	47	-0.0346004	0.0655227	0.599991	2647	1588.18	0.965991	0.84957	1.09837
CFB	GCST90018858	MR Egger	31	0.125677	0.0755846	0.107137	2647	283.592	1.13392	0.977782	1.31498
CFB	GCST90018858	Weighted median	31	0.105409	0.0632541	0.0956275	2647	253.126	1.11116	0.981602	1.25783
CFB	GCST90018858	Inverse variance weighted	31	0.0713437	0.0604746	0.238108	2647	630.271	1.07395	0.953909	1.2091
CFB	GCST90018858	Simple mode	31	-0.12517	0.196239	0.528415	2647	1398.71	0.882347	0.600617	1.29623
CFB	GCST90018858	Weighted mode	31	0.0874793	0.0526927	0.107297	2647	284.015	1.09142	0.984326	1.21017
CFH	GCST90018858	MR Egger	14	-0.132341	0.159825	0.423809	2647	1121.82	0.876042	0.640442	1.19831
CFH	GCST90018858	Weighted median	14	-0.00395305	0.106903	0.970502	2647	2568.92	0.996055	0.807767	1.22823
CFH	GCST90018858	Inverse variance weighted	14	0.062795	0.117008	0.591495	2647	1565.69	1.06481	0.846588	1.33928
CFH	GCST90018858	Simple mode	14	0.161703	0.253939	0.535323	2647	1417	1.17551	0.71461	1.93368
CFH	GCST90018858	Weighted mode	14	0.0112849	0.104404	0.915576	2647	2423.53	1.01135	0.824195	1.241
CFHR2	GCST90018858	MR Egger	55	-0.231108	0.126747	0.0738888	2647	195.584	0.793654	0.619073	1.01747
CFHR2	GCST90018858	Weighted median	55	0.0977292	0.112828	0.386394	2647	1022.79	1.10266	0.883897	1.37558
CFHR2	GCST90018858	Inverse variance weighted	55	-0.00318945	0.0953033	0.973303	2647	2576.33	0.996816	0.826973	1.20154
CFHR2	GCST90018858	Simple mode	55	0.0324384	0.25835	0.900547	2647	2383.75	1.03297	0.622553	1.71396
CFHR2	GCST90018858	Weighted mode	55	0.0324384	0.10238	0.752585	2647	1992.09	1.03297	0.845162	1.26251
CFHR4	GCST90018858	MR Egger	93	-0.0404369	0.0612612	0.510874	2647	1352.28	0.96037	0.85171	1.08289
CFHR4	GCST90018858	Weighted median	93	0.0180906	0.0733691	0.805241	2647	2131.47	1.01826	0.881868	1.17574
CFHR4	GCST90018858	Inverse variance weighted	93	-0.0468288	0.0524989	0.372396	2647	985.732	0.954251	0.860943	1.05767
CFHR4	GCST90018858	Simple mode	93	-0.0347932	0.176663	0.844304	2647	2234.87	0.965805	0.683141	1.36543
CFHR4	GCST90018858	Weighted mode	93	-0.0347932	0.0568018	0.541693	2647	1433.86	0.965805	0.86405	1.07954
CFHR5	GCST90018858	MR Egger	43	-0.65415	0.170441	0.000421064	2647	1.11456	0.519884	0.372241	0.726087
CFHR5	GCST90018858	Weighted median	43	-0.512838	0.15238	0.000764028	2647	2.02238	0.598794	0.44419	0.80721
CFHR5	GCST90018858	Inverse variance weighted	43	-0.371704	0.138467	0.00726545	2647	19.2317	0.689558	0.525661	0.904558
CFHR5	GCST90018858	Simple mode	43	-0.23554	0.333794	0.484305	2647	1281.96	0.790144	0.410747	1.51998
CFHR5	GCST90018858	Weighted mode	43	-0.511913	0.152103	0.00164185	2647	4.34597	0.599348	0.444842	0.807517
CGREF1	GCST90018858	MR Egger	45	0.0584254	0.107771	0.59053	2647	1563.13	1.06017	0.858297	1.30951
CGREF1	GCST90018858	Weighted median	45	0.045752	0.0946742	0.628913	2647	1664.73	1.04681	0.869524	1.26025
CGREF1	GCST90018858	Inverse variance weighted	45	0.00894	0.072099	0.901318	2647	2385.79	1.00898	0.876013	1.16213
CGREF1	GCST90018858	Simple mode	45	-0.159736	0.235437	0.501029	2647	1326.22	0.852369	0.537304	1.35218
CGREF1	GCST90018858	Weighted mode	45	-0.0029232	0.0802005	0.97109	2647	2570.47	0.997081	0.852045	1.16681
CHGB	GCST90018858	MR Egger	15	0.0959511	0.0881117	0.295943	2647	783.36	1.10071	0.926123	1.3082
CHGB	GCST90018858	Weighted median	15	-0.0116394	0.0654702	0.858895	2647	2273.5	0.988428	0.869392	1.12376
CHGB	GCST90018858	Inverse variance weighted	15	-0.0380287	0.0588426	0.518099	2647	1371.41	0.962685	0.857821	1.08037
CHGB	GCST90018858	Simple mode	15	-0.0653936	0.181506	0.724012	2647	1916.46	0.936699	0.656295	1.33691
CHGB	GCST90018858	Weighted mode	15	-0.024871	0.0654445	0.709625	2647	1878.38	0.975436	0.858008	1.10894
CHI3L1	GCST90018858	MR Egger	26	-0.0598473	0.0710081	0.407649	2647	1079.05	0.941908	0.819531	1.08256
CHI3L1	GCST90018858	Weighted median	26	-0.00597724	0.051616	0.907809	2647	2402.97	0.994041	0.898396	1.09987
CHI3L1	GCST90018858	Inverse variance weighted	26	0.0177712	0.0549731	0.74649	2647	1975.96	1.01793	0.913953	1.13374
CHI3L1	GCST90018858	Simple mode	26	0.0605928	0.173074	0.729197	2647	1930.19	1.06247	0.756819	1.49155
CHI3L1	GCST90018858	Weighted mode	26	-0.0133288	0.0460434	0.774599	2647	2050.36	0.98676	0.901609	1.07995
CHIT1	GCST90018858	MR Egger	46	0.00474436	0.0395907	0.905159	2647	2395.96	1.00476	0.929737	1.08583
CHIT1	GCST90018858	Weighted median	46	0.0182748	0.0355318	0.607026	2647	1606.8	1.01844	0.949929	1.0919
CHIT1	GCST90018858	Inverse variance weighted	46	0.0265283	0.0332881	0.425491	2647	1126.27	1.02688	0.962024	1.09612
CHIT1	GCST90018858	Simple mode	46	0.0185907	0.155902	0.905611	2647	2397.15	1.01876	0.750529	1.38287
CHIT1	GCST90018858	Weighted mode	46	0.0185907	0.029395	0.530297	2647	1403.7	1.01876	0.961728	1.07918
CHL1	GCST90018858	MR Egger	21	-0.0116016	0.123375	0.926066	2647	2451.3	0.988465	0.776145	1.25887
CHL1	GCST90018858	Weighted median	21	-0.0480156	0.0907877	0.59689	2647	1579.97	0.953119	0.79775	1.13875
CHL1	GCST90018858	Inverse variance weighted	21	0.00366239	0.0729798	0.959976	2647	2541.06	1.00367	0.869899	1.15801
CHL1	GCST90018858	Simple mode	21	0.267671	0.185712	0.164969	2647	436.674	1.30692	0.908169	1.88074
CHL1	GCST90018858	Weighted mode	21	-0.00160053	0.0826521	0.984742	2647	2606.61	0.998401	0.849083	1.17398
CILP	GCST90018858	MR Egger	12	0.32383	0.209179	0.152637	2647	404.031	1.38241	0.917448	2.08302
CILP	GCST90018858	Weighted median	12	0.080238	0.120993	0.507227	2647	1342.63	1.08354	0.854782	1.37353
CILP	GCST90018858	Inverse variance weighted	12	-0.079606	0.180031	0.65836	2647	1742.68	0.92348	0.648906	1.31424
CILP	GCST90018858	Simple mode	12	-0.329841	0.496258	0.51996	2647	1376.34	0.719038	0.27185	1.90184
CILP	GCST90018858	Weighted mode	12	0.115067	0.120207	0.359012	2647	950.305	1.12195	0.886443	1.42002
CLEC10A	GCST90018858	MR Egger	23	-0.0400883	0.103503	0.702421	2647	1859.31	0.960705	0.784307	1.17678
CLEC10A	GCST90018858	Weighted median	23	-0.0309296	0.0618292	0.616905	2647	1632.95	0.969544	0.85889	1.09445
CLEC10A	GCST90018858	Inverse variance weighted	23	-0.0297934	0.0689305	0.665579	2647	1761.79	0.970646	0.847981	1.11106
CLEC10A	GCST90018858	Simple mode	23	-0.184658	0.191467	0.345309	2647	914.034	0.831388	0.571246	1.21
CLEC10A	GCST90018858	Weighted mode	23	-0.0284808	0.052434	0.592471	2647	1568.27	0.971921	0.876997	1.07712
CLEC12A	GCST90018858	MR Egger	9	-0.0346624	0.0899334	0.711369	2647	1882.99	0.965931	0.809829	1.15212
CLEC12A	GCST90018858	Weighted median	9	-0.0295711	0.0620627	0.633739	2647	1677.51	0.970862	0.859664	1.09644
CLEC12A	GCST90018858	Inverse variance weighted	9	-0.0233317	0.0623542	0.70827	2647	1874.79	0.976938	0.86455	1.10394
CLEC12A	GCST90018858	Simple mode	9	0.00726627	0.212386	0.973546	2647	2576.98	1.00729	0.664307	1.52736
CLEC12A	GCST90018858	Weighted mode	9	-0.03127	0.0633876	0.635046	2647	1680.97	0.969214	0.855979	1.09743
CLEC1A	GCST90018858	MR Egger	23	0.401236	0.166653	0.0253346	2647	67.0606	1.49367	1.07745	2.07068
CLEC1A	GCST90018858	Weighted median	23	0.183455	0.110893	0.098058	2647	259.559	1.20136	0.966673	1.49303
CLEC1A	GCST90018858	Inverse variance weighted	23	0.136	0.132848	0.305962	2647	809.882	1.14568	0.883043	1.48644
CLEC1A	GCST90018858	Simple mode	23	-0.367718	0.344291	0.297081	2647	786.372	0.692313	0.352562	1.35947
CLEC1A	GCST90018858	Weighted mode	23	0.159817	0.110829	0.163382	2647	432.472	1.1733	0.94421	1.45796
CLEC4A	GCST90018858	MR Egger	33	-0.116039	0.189767	0.54534	2647	1443.51	0.89044	0.613863	1.29163
CLEC4A	GCST90018858	Weighted median	33	0.126741	0.157941	0.422287	2647	1117.8	1.13512	0.832916	1.54698
CLEC4A	GCST90018858	Inverse variance weighted	33	0.233941	0.108893	0.0316857	2647	83.872	1.26357	1.02072	1.5642
CLEC4A	GCST90018858	Simple mode	33	0.424966	0.312766	0.183732	2647	486.338	1.52954	0.828569	2.82353
CLEC4A	GCST90018858	Weighted mode	33	-0.135084	0.168619	0.42897	2647	1135.48	0.873642	0.627772	1.21581
CLEC4C	GCST90018858	MR Egger	68	-0.0225086	0.0975602	0.81825	2647	2165.91	0.977743	0.807569	1.18378
CLEC4C	GCST90018858	Weighted median	68	0.0351315	0.0914751	0.700938	2647	1855.38	1.03576	0.865749	1.23915
CLEC4C	GCST90018858	Inverse variance weighted	68	0.040976	0.0659262	0.534242	2647	1414.14	1.04183	0.915542	1.18553
CLEC4C	GCST90018858	Simple mode	68	0.169478	0.174124	0.333897	2647	883.824	1.18469	0.842143	1.66656
CLEC4C	GCST90018858	Weighted mode	68	0.0238781	0.0721874	0.741844	2647	1963.66	1.02417	0.889043	1.17982
CLEC4D	GCST90018858	MR Egger	26	0.213985	0.106327	0.0555156	2647	146.95	1.2386	1.0056	1.5256
CLEC4D	GCST90018858	Weighted median	26	0.0996897	0.0882298	0.258524	2647	684.313	1.10483	0.929377	1.3134
CLEC4D	GCST90018858	Inverse variance weighted	26	0.0814599	0.069309	0.239869	2647	634.932	1.08487	0.947067	1.24272
CLEC4D	GCST90018858	Simple mode	26	-0.063231	0.162212	0.699983	2647	1852.85	0.938727	0.683064	1.29008
CLEC4D	GCST90018858	Weighted mode	26	0.115928	0.0679937	0.100596	2647	266.277	1.12292	0.98281	1.28299
CLEC4M	GCST90018858	MR Egger	50	0.0300682	0.0833058	0.71973	2647	1905.12	1.03052	0.87528	1.2133
CLEC4M	GCST90018858	Weighted median	50	0.0360567	0.0865995	0.677145	2647	1792.4	1.03671	0.874871	1.2285
CLEC4M	GCST90018858	Inverse variance weighted	50	0.0683949	0.0664158	0.303105	2647	802.318	1.07079	0.94009	1.21966
CLEC4M	GCST90018858	Simple mode	50	0.139052	0.29313	0.637344	2647	1687.05	1.14918	0.646952	2.0413
CLEC4M	GCST90018858	Weighted mode	50	0.0587114	0.0736785	0.429377	2647	1136.56	1.06047	0.917871	1.22522
CLEC6A	GCST90018858	MR Egger	27	-0.00159626	0.171743	0.992658	2647	2627.57	0.998405	0.713044	1.39797
CLEC6A	GCST90018858	Weighted median	27	0.14941	0.110309	0.175587	2647	464.779	1.16115	0.935386	1.4414
CLEC6A	GCST90018858	Inverse variance weighted	27	0.0550187	0.102824	0.592596	2647	1568.6	1.05656	0.863712	1.29247
CLEC6A	GCST90018858	Simple mode	27	0.0638868	0.20919	0.762493	2647	2018.32	1.06597	0.707424	1.60625
CLEC6A	GCST90018858	Weighted mode	27	0.114771	0.0928848	0.227645	2647	602.576	1.12162	0.934931	1.34558
CLEC7A	GCST90018858	MR Egger	40	-0.0266843	0.0618325	0.668501	2647	1769.52	0.973669	0.862538	1.09912
CLEC7A	GCST90018858	Weighted median	40	-0.0281517	0.063331	0.656669	2647	1738.2	0.972241	0.858747	1.10073
CLEC7A	GCST90018858	Inverse variance weighted	40	-0.0411069	0.0488288	0.399867	2647	1058.45	0.959727	0.872135	1.05612
CLEC7A	GCST90018858	Simple mode	40	0.27003	0.235715	0.258951	2647	685.444	1.31	0.82533	2.0793
CLEC7A	GCST90018858	Weighted mode	40	-0.0302701	0.0505679	0.552899	2647	1463.52	0.970183	0.878637	1.07127
CLGN	GCST90018858	MR Egger	26	-0.0869879	0.14928	0.565519	2647	1496.93	0.916688	0.684151	1.22826
CLGN	GCST90018858	Weighted median	26	-0.095571	0.13634	0.483317	2647	1279.34	0.908854	0.695728	1.18727
CLGN	GCST90018858	Inverse variance weighted	26	0.0340826	0.135904	0.80198	2647	2122.84	1.03467	0.792717	1.35047
CLGN	GCST90018858	Simple mode	26	-0.223654	0.217272	0.31316	2647	828.935	0.799592	0.522304	1.22409
CLGN	GCST90018858	Weighted mode	26	-0.119491	0.120996	0.332829	2647	880.999	0.887372	0.700022	1.12486
CLMP	GCST90018858	MR Egger	12	0.0811494	0.136427	0.565181	2647	1496.03	1.08453	0.830067	1.41701
CLMP	GCST90018858	Weighted median	12	-0.0435904	0.0851018	0.6085	2647	1610.7	0.957346	0.810268	1.13112
CLMP	GCST90018858	Inverse variance weighted	12	-0.108832	0.0917165	0.235382	2647	623.055	0.896881	0.749315	1.07351
CLMP	GCST90018858	Simple mode	12	-0.0636286	0.209185	0.766672	2647	2029.38	0.938353	0.622737	1.41393
CLMP	GCST90018858	Weighted mode	12	-0.0530204	0.087463	0.556682	2647	1473.54	0.948361	0.798957	1.1257
CLPS	GCST90018858	MR Egger	53	0.104653	0.0934018	0.267767	2647	708.778	1.11033	0.924581	1.33338
CLPS	GCST90018858	Weighted median	53	0.134925	0.0850238	0.112532	2647	297.872	1.14445	0.968777	1.35198
CLPS	GCST90018858	Inverse variance weighted	53	0.0510608	0.0693208	0.461373	2647	1221.26	1.05239	0.918689	1.20554
CLPS	GCST90018858	Simple mode	53	-0.277945	0.265985	0.300873	2647	796.41	0.757339	0.449655	1.27556
CLPS	GCST90018858	Weighted mode	53	0.070336	0.0785856	0.374899	2647	992.356	1.07287	0.919715	1.25153
CLSTN2	GCST90018858	MR Egger	38	0.0389209	0.137044	0.778035	2647	2059.46	1.03969	0.794784	1.36006
CLSTN2	GCST90018858	Weighted median	38	0.0922168	0.0765741	0.228481	2647	604.788	1.0966	0.943774	1.27418
CLSTN2	GCST90018858	Inverse variance weighted	38	0.0943516	0.105549	0.371368	2647	983.012	1.09895	0.893576	1.35152
CLSTN2	GCST90018858	Simple mode	38	-0.513858	0.267225	0.0622096	2647	164.669	0.598183	0.354298	1.00995
CLSTN2	GCST90018858	Weighted mode	38	0.101088	0.0610793	0.106377	2647	281.58	1.10637	0.981545	1.24708
CLSTN3	GCST90018858	MR Egger	21	-0.0719394	0.169736	0.676449	2647	1790.56	0.930587	0.667228	1.2979
CLSTN3	GCST90018858	Weighted median	21	-0.105084	0.0954919	0.271136	2647	717.698	0.900249	0.746583	1.08554
CLSTN3	GCST90018858	Inverse variance weighted	21	-0.0480075	0.1001	0.631514	2647	1671.62	0.953127	0.783328	1.15973
CLSTN3	GCST90018858	Simple mode	21	0.0346082	0.227592	0.880661	2647	2331.11	1.03521	0.662674	1.61719
CLSTN3	GCST90018858	Weighted mode	21	-0.0759526	0.0907187	0.412355	2647	1091.5	0.92686	0.775877	1.10722
CLUL1	GCST90018858	MR Egger	20	-0.0158482	0.095895	0.870577	2647	2304.42	0.984277	0.815624	1.1878
CLUL1	GCST90018858	Weighted median	20	0.0201013	0.0733044	0.783918	2647	2075.03	1.0203	0.883755	1.17795
CLUL1	GCST90018858	Inverse variance weighted	20	0.0380457	0.0728873	0.601685	2647	1592.66	1.03878	0.900493	1.1983
CLUL1	GCST90018858	Simple mode	20	0.0224486	0.234141	0.924623	2647	2447.48	1.0227	0.646315	1.61828
CLUL1	GCST90018858	Weighted mode	20	0.0224486	0.0598057	0.711552	2647	1883.48	1.0227	0.909582	1.14989
CNDP1	GCST90018858	MR Egger	23	0.0141283	0.136698	0.918663	2647	2431.7	1.01423	0.775847	1.32585
CNDP1	GCST90018858	Weighted median	23	-0.111438	0.0765645	0.145538	2647	385.239	0.894547	0.769893	1.03938
CNDP1	GCST90018858	Inverse variance weighted	23	-0.0586196	0.105319	0.577808	2647	1529.46	0.943065	0.767171	1.15929
CNDP1	GCST90018858	Simple mode	23	-0.0165051	0.164536	0.921004	2647	2437.9	0.98363	0.712486	1.35796
CNDP1	GCST90018858	Weighted mode	23	-0.0386712	0.0656494	0.561824	2647	1487.15	0.962067	0.845909	1.09418
CNTN2	GCST90018858	MR Egger	33	0.0660518	0.0901211	0.469112	2647	1241.74	1.06828	0.89531	1.27467
CNTN2	GCST90018858	Weighted median	33	0.090261	0.0944773	0.339389	2647	898.363	1.09446	0.909451	1.31711
CNTN2	GCST90018858	Inverse variance weighted	33	0.0604685	0.0740129	0.413929	2647	1095.67	1.06233	0.918883	1.22818
CNTN2	GCST90018858	Simple mode	33	-0.0861192	0.209855	0.684266	2647	1811.25	0.917485	0.608088	1.3843
CNTN2	GCST90018858	Weighted mode	33	0.0980829	0.0823556	0.242426	2647	641.7	1.10305	0.93863	1.29628
CNTN5	GCST90018858	MR Egger	42	0.158236	0.103894	0.135614	2647	358.97	1.17144	0.955618	1.43601
CNTN5	GCST90018858	Weighted median	42	0.0575777	0.0791769	0.467101	2647	1236.42	1.05927	0.907004	1.23709
CNTN5	GCST90018858	Inverse variance weighted	42	0.00185366	0.0677413	0.97817	2647	2589.21	1.00186	0.877289	1.14411
CNTN5	GCST90018858	Simple mode	42	-0.00382173	0.168159	0.981978	2647	2599.3	0.996186	0.716474	1.3851
CNTN5	GCST90018858	Weighted mode	42	0.032464	0.069059	0.640781	2647	1696.15	1.033	0.902225	1.18272
CNTNAP2	GCST90018858	MR Egger	26	0.0915906	0.104597	0.389897	2647	1032.06	1.09592	0.892777	1.34528
CNTNAP2	GCST90018858	Weighted median	26	0.0215984	0.0713516	0.762116	2647	2017.32	1.02183	0.888473	1.17521
CNTNAP2	GCST90018858	Inverse variance weighted	26	0.0075816	0.0772574	0.921826	2647	2440.07	1.00761	0.866024	1.17235
CNTNAP2	GCST90018858	Simple mode	26	-0.0438251	0.372819	0.907363	2647	2401.79	0.957121	0.460911	1.98754
CNTNAP2	GCST90018858	Weighted mode	26	0.0108298	0.0700982	0.878461	2647	2325.29	1.01089	0.881119	1.15977
COCH	GCST90018858	MR Egger	34	0.11171	0.097146	0.2587	2647	684.779	1.11819	0.924321	1.35272
COCH	GCST90018858	Weighted median	34	0.122893	0.0840759	0.143826	2647	380.708	1.13076	0.95897	1.33333
COCH	GCST90018858	Inverse variance weighted	34	0.0815133	0.0575007	0.156306	2647	413.742	1.08493	0.969293	1.21436
COCH	GCST90018858	Simple mode	34	0.146738	0.137475	0.293549	2647	777.025	1.15805	0.884517	1.51617
COCH	GCST90018858	Weighted mode	34	0.121864	0.0744688	0.11125	2647	294.479	1.1296	0.976193	1.30712
COL28A1	GCST90018858	MR Egger	25	0.0968623	0.0632582	0.139355	2647	368.872	1.10171	0.973241	1.24713
COL28A1	GCST90018858	Weighted median	25	0.118523	0.0583311	0.0421636	2647	111.607	1.12583	1.0042	1.26219
COL28A1	GCST90018858	Inverse variance weighted	25	0.0678659	0.0507812	0.181407	2647	480.184	1.07022	0.968831	1.18222
COL28A1	GCST90018858	Simple mode	25	-0.0790536	0.242132	0.746885	2647	1977	0.92399	0.574857	1.48517
COL28A1	GCST90018858	Weighted mode	25	0.0741307	0.0512774	0.1612	2647	426.698	1.07695	0.973972	1.19081
COL2A1	GCST90018858	MR Egger	61	-0.112951	0.06638	0.0940994	2647	249.081	0.893195	0.784228	1.0173
COL2A1	GCST90018858	Weighted median	61	-0.0707792	0.0639831	0.268633	2647	711.071	0.931668	0.821859	1.05615
COL2A1	GCST90018858	Inverse variance weighted	61	-0.0886393	0.0510392	0.0824418	2647	218.223	0.915176	0.828055	1.01146
COL2A1	GCST90018858	Simple mode	61	-0.304546	0.186446	0.107617	2647	284.862	0.737458	0.511718	1.06278
COL2A1	GCST90018858	Weighted mode	61	-0.0966454	0.0573685	0.0972528	2647	257.428	0.907878	0.811324	1.01592
COMT	GCST90018858	MR Egger	11	-0.0717546	0.122493	0.572414	2647	1515.18	0.930759	0.732098	1.18333
COMT	GCST90018858	Weighted median	11	-0.0316656	0.0967655	0.743486	2647	1968.01	0.968831	0.801455	1.17116
COMT	GCST90018858	Inverse variance weighted	11	-0.00860112	0.0882538	0.922362	2647	2441.49	0.991436	0.833953	1.17866
COMT	GCST90018858	Simple mode	11	-0.040301	0.251398	0.875831	2647	2318.32	0.9605	0.586817	1.57214
COMT	GCST90018858	Weighted mode	11	-0.0279697	0.0934475	0.770833	2647	2040.39	0.972418	0.809672	1.16788
CPA2	GCST90018858	MR Egger	27	-0.134395	0.225857	0.55716	2647	1474.8	0.874244	0.561538	1.36109
CPA2	GCST90018858	Weighted median	27	-0.0587491	0.173374	0.734717	2647	1944.8	0.942943	0.671284	1.32454
CPA2	GCST90018858	Inverse variance weighted	27	-0.0611543	0.149216	0.681926	2647	1805.06	0.940678	0.702143	1.26025
CPA2	GCST90018858	Simple mode	27	-0.612613	0.334464	0.0784884	2647	207.759	0.541933	0.281348	1.04387
CPA2	GCST90018858	Weighted mode	27	-0.125185	0.149528	0.410109	2647	1085.56	0.882333	0.658191	1.18281
CPA4	GCST90018858	MR Egger	33	0.331529	0.151492	0.036298	2647	96.0808	1.3931	1.03521	1.87471
CPA4	GCST90018858	Weighted median	33	0.289825	0.174844	0.0973938	2647	257.801	1.33619	0.948504	1.88235
CPA4	GCST90018858	Inverse variance weighted	33	0.176509	0.115687	0.127073	2647	336.362	1.19305	0.951004	1.49669
CPA4	GCST90018858	Simple mode	33	0.0490238	0.301751	0.871962	2647	2308.08	1.05025	0.581347	1.89734
CPA4	GCST90018858	Weighted mode	33	0.241968	0.176441	0.179795	2647	475.917	1.27375	0.901356	1.80001
CPB2	GCST90018858	MR Egger	16	0.0864115	0.245173	0.729749	2647	1931.65	1.09025	0.674268	1.76288
CPB2	GCST90018858	Weighted median	16	0.137959	0.114408	0.227877	2647	603.19	1.14793	0.917336	1.43648
CPB2	GCST90018858	Inverse variance weighted	16	0.169614	0.150457	0.259604	2647	687.172	1.18485	0.882249	1.59123
CPB2	GCST90018858	Simple mode	16	-0.401225	0.435189	0.371144	2647	982.418	0.6695	0.285305	1.57105
CPB2	GCST90018858	Weighted mode	16	0.141548	0.107443	0.207465	2647	549.161	1.15206	0.933289	1.4221
CPPED1	GCST90018858	MR Egger	10	0.0407569	0.072692	0.590369	2647	1562.71	1.0416	0.903283	1.20109
CPPED1	GCST90018858	Weighted median	10	-0.00693277	0.0483583	0.886004	2647	2345.25	0.993091	0.903287	1.09182
CPPED1	GCST90018858	Inverse variance weighted	10	0.0123594	0.0454292	0.785577	2647	2079.42	1.01244	0.926184	1.10672
CPPED1	GCST90018858	Simple mode	10	-0.0185058	0.143487	0.900216	2647	2382.87	0.981664	0.74101	1.30048
CPPED1	GCST90018858	Weighted mode	10	0.0112745	0.0488107	0.822492	2647	2177.14	1.01134	0.919069	1.11287
CPQ	GCST90018858	MR Egger	62	0.010861	0.0747798	0.885008	2647	2342.62	1.01092	0.873098	1.1705
CPQ	GCST90018858	Weighted median	62	-0.00500999	0.0573791	0.930422	2647	2462.83	0.995003	0.889165	1.11344
CPQ	GCST90018858	Inverse variance weighted	62	0.0410269	0.0620198	0.508283	2647	1345.42	1.04188	0.922626	1.17655
CPQ	GCST90018858	Simple mode	62	0.0137065	0.203449	0.946507	2647	2505.4	1.0138	0.680414	1.51054
CPQ	GCST90018858	Weighted mode	62	-0.017325	0.0485547	0.722462	2647	1912.36	0.982824	0.893604	1.08095
CPVL	GCST90018858	MR Egger	52	0.176671	0.104563	0.0973289	2647	257.63	1.19324	0.972123	1.46465
CPVL	GCST90018858	Weighted median	52	0.199686	0.120373	0.0971357	2647	257.118	1.22102	0.964405	1.54592
CPVL	GCST90018858	Inverse variance weighted	52	0.206326	0.0758115	0.0064974	2647	17.1986	1.22915	1.05943	1.42606
CPVL	GCST90018858	Simple mode	52	0.170866	0.179114	0.344608	2647	912.176	1.18633	0.835105	1.68528
CPVL	GCST90018858	Weighted mode	52	0.205667	0.102969	0.0511326	2647	135.348	1.22834	1.00386	1.50303
CPXM1	GCST90018858	MR Egger	39	0.0893599	0.102049	0.386866	2647	1024.03	1.09347	0.895247	1.33559
CPXM1	GCST90018858	Weighted median	39	0.114395	0.0801659	0.153585	2647	406.539	1.1212	0.95817	1.31196
CPXM1	GCST90018858	Inverse variance weighted	39	0.109269	0.0638042	0.0867935	2647	229.742	1.11546	0.984336	1.26406
CPXM1	GCST90018858	Simple mode	39	0.251504	0.165597	0.137097	2647	362.895	1.28596	0.92954	1.77904
CPXM1	GCST90018858	Weighted mode	39	0.137063	0.0718746	0.0641057	2647	169.688	1.1469	0.996196	1.3204
CPXM2	GCST90018858	MR Egger	6	-0.197567	0.279212	0.51825	2647	1371.81	0.820726	0.474819	1.41863
CPXM2	GCST90018858	Weighted median	6	0.0318387	0.186266	0.864278	2647	2287.74	1.03235	0.716596	1.48724
CPXM2	GCST90018858	Inverse variance weighted	6	0.063193	0.150645	0.674863	2647	1786.36	1.06523	0.792889	1.43112
CPXM2	GCST90018858	Simple mode	6	0.0841496	0.215578	0.712358	2647	1885.61	1.08779	0.712922	1.65978
CPXM2	GCST90018858	Weighted mode	6	0.0106942	0.178707	0.954599	2647	2526.82	1.01075	0.712076	1.43471
CR1	GCST90018858	MR Egger	39	0.155492	0.0866609	0.0809467	2647	214.266	1.16823	0.985739	1.38451
CR1	GCST90018858	Weighted median	39	0.0889318	0.0763417	0.244052	2647	646.006	1.09301	0.941108	1.26942
CR1	GCST90018858	Inverse variance weighted	39	0.02407	0.0649572	0.710971	2647	1881.94	1.02436	0.901905	1.16345
CR1	GCST90018858	Simple mode	39	-0.213949	0.197264	0.28494	2647	754.237	0.80739	0.54849	1.1885
CR1	GCST90018858	Weighted mode	39	0.0467659	0.0681347	0.496645	2647	1314.62	1.04788	0.91688	1.19759
CRELD1	GCST90018858	MR Egger	20	0.237376	0.126541	0.0769846	2647	203.778	1.26792	0.989413	1.62482
CRELD1	GCST90018858	Weighted median	20	0.0589839	0.0863081	0.494347	2647	1308.54	1.06076	0.895673	1.25627
CRELD1	GCST90018858	Inverse variance weighted	20	0.0855376	0.0860936	0.320446	2647	848.22	1.0893	0.920162	1.28953
CRELD1	GCST90018858	Simple mode	20	0.11074	0.316299	0.730106	2647	1932.59	1.1171	0.600973	2.0765
CRELD1	GCST90018858	Weighted mode	20	0.0734536	0.0822432	0.382963	2647	1013.7	1.07622	0.915996	1.26447
CRELD2	GCST90018858	MR Egger	34	0.140103	0.12363	0.265531	2647	702.859	1.15039	0.902839	1.46582
CRELD2	GCST90018858	Weighted median	34	-0.0552786	0.114607	0.62957	2647	1666.47	0.946222	0.755853	1.18454
CRELD2	GCST90018858	Inverse variance weighted	34	-0.0273223	0.0943626	0.772164	2647	2043.92	0.973048	0.808744	1.17073
CRELD2	GCST90018858	Simple mode	34	-0.0763689	0.211678	0.720565	2647	1907.33	0.926474	0.611856	1.40287
CRELD2	GCST90018858	Weighted mode	34	-0.00615437	0.0993544	0.950981	2647	2517.25	0.993865	0.818003	1.20753
CRHBP	GCST90018858	MR Egger	19	-0.106409	0.0779361	0.189945	2647	502.786	0.899057	0.771697	1.04744
CRHBP	GCST90018858	Weighted median	19	-0.00760739	0.0654451	0.907462	2647	2402.05	0.992421	0.872947	1.12825
CRHBP	GCST90018858	Inverse variance weighted	19	0.0240588	0.0605153	0.690951	2647	1828.95	1.02435	0.909781	1.15335
CRHBP	GCST90018858	Simple mode	19	0.358428	0.287415	0.228354	2647	604.454	1.43108	0.814724	2.51372
CRHBP	GCST90018858	Weighted mode	19	-0.00944558	0.0695608	0.893495	2647	2365.08	0.990599	0.864344	1.1353
CRISP2	GCST90018858	MR Egger	78	0.306033	0.141728	0.0339815	2647	89.9491	1.35803	1.02865	1.79287
CRISP2	GCST90018858	Weighted median	78	-0.0752876	0.152557	0.621657	2647	1645.53	0.927477	0.68777	1.25073
CRISP2	GCST90018858	Inverse variance weighted	78	0.118865	0.107843	0.270372	2647	715.675	1.12622	0.911643	1.3913
CRISP2	GCST90018858	Simple mode	78	-0.0558312	0.275543	0.839965	2647	2223.39	0.945699	0.551069	1.62293
CRISP2	GCST90018858	Weighted mode	78	0.0857833	0.128333	0.505851	2647	1338.99	1.08957	0.847258	1.40118
CRISP3	GCST90018858	MR Egger	81	-0.013861	0.0534639	0.796109	2647	2107.3	0.986235	0.888118	1.09519
CRISP3	GCST90018858	Weighted median	81	-0.0127839	0.0483565	0.791497	2647	2095.09	0.987297	0.89802	1.08545
CRISP3	GCST90018858	Inverse variance weighted	81	-0.0218797	0.0422996	0.604978	2647	1601.38	0.978358	0.900516	1.06293
CRISP3	GCST90018858	Simple mode	81	-0.00689972	0.178145	0.969201	2647	2565.48	0.993124	0.700428	1.40813
CRISP3	GCST90018858	Weighted mode	81	-0.00689972	0.0448654	0.878165	2647	2324.5	0.993124	0.909522	1.08441
CRNN	GCST90018858	MR Egger	30	-0.0933366	0.139217	0.50807	2647	1344.86	0.910887	0.693363	1.19665
CRNN	GCST90018858	Weighted median	30	-0.183187	0.149456	0.220315	2647	583.174	0.832613	0.621189	1.116
CRNN	GCST90018858	Inverse variance weighted	30	-0.0610588	0.110646	0.58106	2647	1538.07	0.940768	0.757353	1.1686
CRNN	GCST90018858	Simple mode	30	-0.188286	0.201742	0.358371	2647	948.609	0.828378	0.55783	1.23014
CRNN	GCST90018858	Weighted mode	30	-0.148841	0.141941	0.303019	2647	802.092	0.861706	0.652434	1.1381
CRTAC1	GCST90018858	MR Egger	24	0.163811	0.109814	0.149975	2647	396.984	1.17799	0.949876	1.46089
CRTAC1	GCST90018858	Weighted median	24	0.101952	0.0690686	0.139919	2647	370.365	1.10733	0.96713	1.26785
CRTAC1	GCST90018858	Inverse variance weighted	24	0.0605088	0.0667255	0.364496	2647	964.821	1.06238	0.932139	1.21081
CRTAC1	GCST90018858	Simple mode	24	-0.0826027	0.23054	0.723386	2647	1914.8	0.920717	0.585985	1.44666
CRTAC1	GCST90018858	Weighted mode	24	0.0644887	0.0542995	0.247092	2647	654.054	1.06661	0.958929	1.18639
CRTAM	GCST90018858	MR Egger	35	0.0410137	0.159344	0.798475	2647	2113.56	1.04187	0.762388	1.4238
CRTAM	GCST90018858	Weighted median	35	0.0560852	0.087041	0.519346	2647	1374.71	1.05769	0.891798	1.25444
CRTAM	GCST90018858	Inverse variance weighted	35	0.0541501	0.103076	0.599346	2647	1586.47	1.05564	0.862536	1.29198
CRTAM	GCST90018858	Simple mode	35	0.000570961	0.263602	0.998284	2647	2642.46	1.00057	0.59685	1.67738
CRTAM	GCST90018858	Weighted mode	35	0.0232564	0.0863912	0.789403	2647	2089.55	1.02353	0.864097	1.21238
CRYGD	GCST90018858	MR Egger	51	-0.161983	0.117865	0.175599	2647	464.811	0.850456	0.67503	1.07147
CRYGD	GCST90018858	Weighted median	51	-0.153155	0.122227	0.210189	2647	556.371	0.857996	0.675218	1.09025
CRYGD	GCST90018858	Inverse variance weighted	51	-0.140714	0.0870318	0.10592	2647	280.369	0.868738	0.732497	1.03032
CRYGD	GCST90018858	Simple mode	51	-0.161916	0.20863	0.44135	2647	1168.25	0.850513	0.565056	1.28018
CRYGD	GCST90018858	Weighted mode	51	-0.134347	0.106489	0.212945	2647	563.666	0.874286	0.709591	1.07721
CRYM	GCST90018858	MR Egger	15	-0.0408741	0.218454	0.854466	2647	2261.77	0.95995	0.6256	1.47299
CRYM	GCST90018858	Weighted median	15	0.267545	0.17555	0.127499	2647	337.49	1.30675	0.926323	1.84342
CRYM	GCST90018858	Inverse variance weighted	15	0.173187	0.148761	0.244347	2647	646.787	1.18909	0.888353	1.59163
CRYM	GCST90018858	Simple mode	15	0.234163	0.273741	0.406722	2647	1076.59	1.26385	0.739065	2.16127
CRYM	GCST90018858	Weighted mode	15	0.268667	0.145666	0.0863864	2647	228.665	1.30822	0.983302	1.7405
CSF2RB	GCST90018858	MR Egger	16	0.0580869	0.136535	0.676985	2647	1791.98	1.05981	0.810973	1.38499
CSF2RB	GCST90018858	Weighted median	16	0.155308	0.0820568	0.0583988	2647	154.582	1.16802	0.994492	1.37182
CSF2RB	GCST90018858	Inverse variance weighted	16	0.128309	0.0891889	0.150259	2647	397.736	1.1369	0.954563	1.35408
CSF2RB	GCST90018858	Simple mode	16	-0.0460985	0.279082	0.871009	2647	2305.56	0.954948	0.552612	1.65021
CSF2RB	GCST90018858	Weighted mode	16	0.137623	0.0731207	0.0793646	2647	210.078	1.14754	0.994323	1.32437
CST1	GCST90018858	MR Egger	38	-0.0590016	0.121085	0.629019	2647	1665.01	0.942705	0.743543	1.19521
CST1	GCST90018858	Weighted median	38	-0.0723747	0.0938997	0.440846	2647	1166.92	0.930182	0.773818	1.11814
CST1	GCST90018858	Inverse variance weighted	38	-0.106772	0.0841707	0.204614	2647	541.612	0.898731	0.762047	1.05993
CST1	GCST90018858	Simple mode	38	0.202904	0.208576	0.336965	2647	891.946	1.22496	0.813911	1.84359
CST1	GCST90018858	Weighted mode	38	-0.0689689	0.0773276	0.378208	2647	1001.12	0.933356	0.802093	1.0861
CST3	GCST90018858	MR Egger	10	-0.0687658	0.170066	0.696551	2647	1843.77	0.933545	0.668917	1.30286
CST3	GCST90018858	Weighted median	10	-0.0646753	0.117992	0.583601	2647	1544.79	0.937372	0.743832	1.18127
CST3	GCST90018858	Inverse variance weighted	10	-0.0862992	0.111745	0.439943	2647	1164.53	0.91732	0.736889	1.14193
CST3	GCST90018858	Simple mode	10	-0.126344	0.250146	0.625637	2647	1656.06	0.881311	0.53976	1.43899
CST3	GCST90018858	Weighted mode	10	-0.0652952	0.112472	0.575793	2647	1524.13	0.936791	0.751457	1.16783
CST5	GCST90018858	MR Egger	30	-0.0569749	0.0895195	0.529651	2647	1401.99	0.944618	0.792603	1.12579
CST5	GCST90018858	Weighted median	30	-0.00281227	0.0681278	0.967073	2647	2559.84	0.997192	0.872544	1.13965
CST5	GCST90018858	Inverse variance weighted	30	-0.00139488	0.0620362	0.982061	2647	2599.52	0.998606	0.884276	1.12772
CST5	GCST90018858	Simple mode	30	0.179035	0.176967	0.320053	2647	847.182	1.19606	0.845507	1.69196
CST5	GCST90018858	Weighted mode	30	-0.0114316	0.0579654	0.845035	2647	2236.81	0.988633	0.882458	1.10758
CST7	GCST90018858	MR Egger	77	-0.00664792	0.0713541	0.926019	2647	2451.17	0.993374	0.863724	1.14249
CST7	GCST90018858	Weighted median	77	-0.0461403	0.0817082	0.572281	2647	1514.83	0.954908	0.813598	1.12076
CST7	GCST90018858	Inverse variance weighted	77	-0.0272476	0.0569041	0.632057	2647	1673.05	0.97312	0.87042	1.08794
CST7	GCST90018858	Simple mode	77	-0.0583192	0.188068	0.757337	2647	2004.67	0.943349	0.652507	1.36383
CST7	GCST90018858	Weighted mode	77	-0.0315939	0.0670534	0.638865	2647	1691.08	0.9689	0.849575	1.10498
CSTB	GCST90018858	MR Egger	39	-0.151004	0.107914	0.170052	2647	450.128	0.859845	0.695924	1.06238
CSTB	GCST90018858	Weighted median	39	-0.0562566	0.0669147	0.400504	2647	1060.13	0.945296	0.829104	1.07777
CSTB	GCST90018858	Inverse variance weighted	39	-0.0390926	0.063812	0.540126	2647	1429.71	0.961662	0.848603	1.08978
CSTB	GCST90018858	Simple mode	39	-0.0480538	0.375899	0.898952	2647	2379.53	0.953083	0.456204	1.99114
CSTB	GCST90018858	Weighted mode	39	-0.0480538	0.0617918	0.441577	2647	1168.86	0.953083	0.844369	1.07579
CTBS	GCST90018858	MR Egger	40	-0.15515	0.107153	0.155837	2647	412.502	0.856287	0.694079	1.0564
CTBS	GCST90018858	Weighted median	40	-0.165616	0.0839344	0.048477	2647	128.319	0.847371	0.718832	0.998896
CTBS	GCST90018858	Inverse variance weighted	40	-0.0803358	0.078355	0.305231	2647	807.948	0.922806	0.791432	1.07599
CTBS	GCST90018858	Simple mode	40	0.0300302	0.186607	0.872981	2647	2310.78	1.03049	0.714823	1.48554
CTBS	GCST90018858	Weighted mode	40	-0.163621	0.0649014	0.0158987	2647	42.0838	0.849063	0.747644	0.96424
CTRB1	GCST90018858	MR Egger	42	0.00577147	0.0941152	0.951407	2647	2518.37	1.00579	0.836362	1.20954
CTRB1	GCST90018858	Weighted median	42	0.0651532	0.082374	0.428976	2647	1135.5	1.06732	0.908192	1.25434
CTRB1	GCST90018858	Inverse variance weighted	42	0.090095	0.0676325	0.182819	2647	483.923	1.09428	0.958424	1.24939
CTRB1	GCST90018858	Simple mode	42	-0.107225	0.23031	0.643989	2647	1704.64	0.898324	0.571991	1.41084
CTRB1	GCST90018858	Weighted mode	42	0.0597238	0.0718624	0.410739	2647	1087.23	1.06154	0.922077	1.2221
CTRC	GCST90018858	MR Egger	47	0.0234299	0.0631414	0.712326	2647	1885.53	1.02371	0.904541	1.15857
CTRC	GCST90018858	Weighted median	47	0.0434623	0.0591783	0.462686	2647	1224.73	1.04442	0.930041	1.17287
CTRC	GCST90018858	Inverse variance weighted	47	0.0527627	0.0504123	0.295273	2647	781.587	1.05418	0.954999	1.16366
CTRC	GCST90018858	Simple mode	47	0.315671	0.205556	0.131464	2647	347.986	1.37118	0.916476	2.05148
CTRC	GCST90018858	Weighted mode	47	0.047841	0.0551869	0.390502	2647	1033.66	1.049	0.941458	1.16883
CTSB	GCST90018858	MR Egger	28	0.0306881	0.208011	0.883851	2647	2339.55	1.03116	0.685907	1.55021
CTSB	GCST90018858	Weighted median	28	0.0461172	0.106102	0.663815	2647	1757.12	1.0472	0.850576	1.28927
CTSB	GCST90018858	Inverse variance weighted	28	0.00224045	0.131729	0.98643	2647	2611.08	1.00224	0.774182	1.29749
CTSB	GCST90018858	Simple mode	28	-0.150387	0.170959	0.386804	2647	1023.87	0.860375	0.61541	1.20285
CTSB	GCST90018858	Weighted mode	28	0.0185671	0.0913943	0.840538	2647	2224.9	1.01874	0.851662	1.2186
CTSC	GCST90018858	MR Egger	41	-0.318272	0.1763	0.0787545	2647	208.463	0.727405	0.514881	1.02765
CTSC	GCST90018858	Weighted median	41	-0.330253	0.114411	0.00389481	2647	10.3096	0.718742	0.574361	0.899417
CTSC	GCST90018858	Inverse variance weighted	41	-0.167328	0.119122	0.160117	2647	423.828	0.845922	0.66978	1.06839
CTSC	GCST90018858	Simple mode	41	-0.102983	0.179989	0.570415	2647	1509.89	0.902143	0.633965	1.28376
CTSC	GCST90018858	Weighted mode	41	-0.294821	0.101485	0.00595519	2647	15.7634	0.744665	0.610345	0.908545
CTSD	GCST90018858	MR Egger	19	-0.0419842	0.274682	0.880319	2647	2330.2	0.958885	0.559696	1.64278
CTSD	GCST90018858	Weighted median	19	0.0541508	0.163689	0.740784	2647	1960.85	1.05564	0.765919	1.45496
CTSD	GCST90018858	Inverse variance weighted	19	0.125649	0.160929	0.434935	2647	1151.27	1.13388	0.827148	1.55437
CTSD	GCST90018858	Simple mode	19	0.794276	0.322228	0.02399	2647	63.5015	2.21284	1.1767	4.16136
CTSD	GCST90018858	Weighted mode	19	-0.0603735	0.121818	0.626171	2647	1657.48	0.941413	0.741457	1.19529
CTSE	GCST90018858	MR Egger	22	1.52845	0.85003	0.0872734	2647	231.013	4.611	0.871435	24.3981
CTSE	GCST90018858	Weighted median	22	-0.115501	0.354288	0.744418	2647	1970.48	0.89092	0.4449	1.78408
CTSE	GCST90018858	Inverse variance weighted	22	-0.182241	0.350406	0.603004	2647	1596.15	0.8334	0.419355	1.65625
CTSE	GCST90018858	Simple mode	22	-0.157102	0.735368	0.832891	2647	2204.66	0.854617	0.202215	3.61185
CTSE	GCST90018858	Weighted mode	22	-0.177748	0.696698	0.801105	2647	2120.53	0.837153	0.21368	3.27979
CTSH	GCST90018858	MR Egger	53	0.0626194	0.0341654	0.0726684	2647	192.353	1.06462	0.995665	1.13835
CTSH	GCST90018858	Weighted median	53	0.0124441	0.0308394	0.68657	2647	1817.35	1.01252	0.953133	1.07561
CTSH	GCST90018858	Inverse variance weighted	53	0.00722568	0.0242963	0.766163	2647	2028.03	1.00725	0.96041	1.05638
CTSH	GCST90018858	Simple mode	53	-0.0365089	0.112765	0.747419	2647	1978.42	0.96415	0.772959	1.20263
CTSH	GCST90018858	Weighted mode	53	0.00315602	0.0260263	0.903951	2647	2392.76	1.00316	0.953271	1.05566
CTSS	GCST90018858	MR Egger	22	0.222626	0.200167	0.279242	2647	739.155	1.24935	0.843917	1.84957
CTSS	GCST90018858	Weighted median	22	0.351007	0.164663	0.0330339	2647	87.4406	1.4205	1.02867	1.96157
CTSS	GCST90018858	Inverse variance weighted	22	0.174839	0.13577	0.19783	2647	523.655	1.19105	0.912771	1.55418
CTSS	GCST90018858	Simple mode	22	0.0707765	0.282781	0.804798	2647	2130.3	1.07334	0.616637	1.8683
CTSS	GCST90018858	Weighted mode	22	0.308494	0.148968	0.0508858	2647	134.695	1.36137	1.01665	1.82298
CTSZ	GCST90018858	MR Egger	28	-0.146887	0.236338	0.539675	2647	1428.52	0.863392	0.543292	1.37209
CTSZ	GCST90018858	Weighted median	28	-0.146539	0.0915077	0.109293	2647	289.299	0.863692	0.721882	1.03336
CTSZ	GCST90018858	Inverse variance weighted	28	0.045786	0.161229	0.776425	2647	2055.2	1.04685	0.76321	1.4359
CTSZ	GCST90018858	Simple mode	28	-0.697805	0.32698	0.0420695	2647	111.358	0.497677	0.26219	0.944666
CTSZ	GCST90018858	Weighted mode	28	-0.110463	0.0918782	0.239696	2647	634.474	0.89542	0.747857	1.0721
CXCL1	GCST90018858	MR Egger	43	-0.132343	0.168045	0.435494	2647	1152.75	0.876041	0.630204	1.21778
CXCL1	GCST90018858	Weighted median	43	-0.107876	0.158972	0.497398	2647	1316.61	0.897739	0.657401	1.22594
CXCL1	GCST90018858	Inverse variance weighted	43	0.0848709	0.12698	0.50389	2647	1333.8	1.08858	0.848734	1.3962
CXCL1	GCST90018858	Simple mode	43	0.0573887	0.310543	0.854274	2647	2261.26	1.05907	0.576214	1.94654
CXCL1	GCST90018858	Weighted mode	43	-0.164501	0.146018	0.266316	2647	704.938	0.848317	0.637184	1.12941
CXCL10	GCST90018858	MR Egger	15	-0.315964	0.280683	0.280647	2647	742.873	0.729086	0.420588	1.26387
CXCL10	GCST90018858	Weighted median	15	-0.239497	0.202729	0.237456	2647	628.547	0.787024	0.528959	1.17099
CXCL10	GCST90018858	Inverse variance weighted	15	0.109684	0.237272	0.643887	2647	1704.37	1.11593	0.700915	1.77666
CXCL10	GCST90018858	Simple mode	15	0.0394626	0.449461	0.931279	2647	2465.1	1.04025	0.431072	2.51031
CXCL10	GCST90018858	Weighted mode	15	-0.147967	0.188476	0.445495	2647	1179.22	0.86246	0.596081	1.24788
CXCL5	GCST90018858	MR Egger	27	-0.0122902	0.129149	0.924944	2647	2448.33	0.987785	0.766882	1.27232
CXCL5	GCST90018858	Weighted median	27	0.0205331	0.107674	0.848763	2647	2246.68	1.02075	0.82654	1.26058
CXCL5	GCST90018858	Inverse variance weighted	27	0.0282595	0.0914996	0.757437	2647	2004.94	1.02866	0.859779	1.23072
CXCL5	GCST90018858	Simple mode	27	-0.177497	0.192303	0.364491	2647	964.808	0.837363	0.57441	1.22069
CXCL5	GCST90018858	Weighted mode	27	-0.00379088	0.0969277	0.969101	2647	2565.21	0.996216	0.823848	1.20465
CXCL6	GCST90018858	MR Egger	34	-0.0193589	0.0928083	0.836091	2647	2213.13	0.980827	0.817697	1.1765
CXCL6	GCST90018858	Weighted median	34	-0.0107307	0.0705675	0.879137	2647	2327.08	0.989327	0.861532	1.13608
CXCL6	GCST90018858	Inverse variance weighted	34	-0.0107788	0.0717883	0.880648	2647	2331.08	0.989279	0.859432	1.13874
CXCL6	GCST90018858	Simple mode	34	0.00452443	0.324681	0.988966	2647	2617.79	1.00453	0.531607	1.89819
CXCL6	GCST90018858	Weighted mode	34	-0.0119961	0.0678746	0.860794	2647	2278.52	0.988076	0.864996	1.12867
CYTL1	GCST90018858	MR Egger	18	-0.0137673	0.121905	0.911487	2647	2412.71	0.986327	0.7767	1.25253
CYTL1	GCST90018858	Weighted median	18	0.0157802	0.121267	0.896465	2647	2372.94	1.01591	0.800993	1.28848
CYTL1	GCST90018858	Inverse variance weighted	18	-0.0449593	0.109964	0.682646	2647	1806.96	0.956036	0.770675	1.18598
CYTL1	GCST90018858	Simple mode	18	0.167003	0.3652	0.653252	2647	1729.16	1.18176	0.577649	2.41765
CYTL1	GCST90018858	Weighted mode	18	0.0161374	0.118987	0.893712	2647	2365.66	1.01627	0.804867	1.28319
DAPK2	GCST90018858	MR Egger	20	-0.34008	0.255168	0.199232	2647	527.368	0.711713	0.43162	1.17357
DAPK2	GCST90018858	Weighted median	20	-0.0232902	0.210303	0.911818	2647	2413.58	0.976979	0.646951	1.47536
DAPK2	GCST90018858	Inverse variance weighted	20	0.11243	0.176356	0.523788	2647	1386.47	1.11899	0.791973	1.58105
DAPK2	GCST90018858	Simple mode	20	0.119857	0.501785	0.81377	2647	2154.05	1.12734	0.421624	3.01426
DAPK2	GCST90018858	Weighted mode	20	0.0445126	0.212992	0.836683	2647	2214.7	1.04552	0.688698	1.58721
DBH	GCST90018858	MR Egger	24	0.0647808	0.126574	0.61389	2647	1624.97	1.06693	0.832514	1.36734
DBH	GCST90018858	Weighted median	24	-0.00933738	0.0950316	0.921729	2647	2439.82	0.990706	0.822342	1.19354
DBH	GCST90018858	Inverse variance weighted	24	-0.0379081	0.0957999	0.692326	2647	1832.59	0.962801	0.797977	1.16167
DBH	GCST90018858	Simple mode	24	0.136311	0.240056	0.575652	2647	1523.75	1.14604	0.715911	1.83459
DBH	GCST90018858	Weighted mode	24	-0.00454971	0.0826312	0.956566	2647	2532.03	0.995461	0.846617	1.17047
DDC	GCST90018858	MR Egger	19	0.116087	0.33947	0.736569	2647	1949.7	1.12309	0.577368	2.18463
DDC	GCST90018858	Weighted median	19	0.0558044	0.162344	0.73104	2647	1935.06	1.05739	0.769212	1.45353
DDC	GCST90018858	Inverse variance weighted	19	0.13672	0.22396	0.541553	2647	1433.49	1.14651	0.739159	1.77834
DDC	GCST90018858	Simple mode	19	-0.296983	0.26038	0.268994	2647	712.028	0.743056	0.446049	1.23783
DDC	GCST90018858	Weighted mode	19	0.0437478	0.149038	0.772472	2647	2044.73	1.04472	0.780074	1.39915
DDR1	GCST90018858	MR Egger	29	-0.212468	0.18644	0.264459	2647	700.024	0.808586	0.56108	1.16527
DDR1	GCST90018858	Weighted median	29	-0.0948939	0.0876452	0.278939	2647	738.353	0.909469	0.765919	1.07992
DDR1	GCST90018858	Inverse variance weighted	29	-0.0178345	0.123837	0.885488	2647	2343.89	0.982324	0.770624	1.25218
DDR1	GCST90018858	Simple mode	29	0.147567	0.229426	0.525327	2647	1390.54	1.15901	0.739259	1.8171
DDR1	GCST90018858	Weighted mode	29	-0.0649224	0.081046	0.429845	2647	1137.8	0.93714	0.799497	1.09848
DKK3	GCST90018858	MR Egger	22	-0.0269153	0.0882019	0.763401	2647	2020.72	0.973444	0.818902	1.15715
DKK3	GCST90018858	Weighted median	22	0.00551234	0.0645463	0.931942	2647	2466.85	1.00553	0.886035	1.14113
DKK3	GCST90018858	Inverse variance weighted	22	0.0276281	0.0598613	0.644414	2647	1705.76	1.02801	0.914205	1.15599
DKK3	GCST90018858	Simple mode	22	0.0892158	0.190935	0.645127	2647	1707.65	1.09332	0.752002	1.58955
DKK3	GCST90018858	Weighted mode	22	0.0105372	0.0637656	0.870329	2647	2303.76	1.01059	0.891862	1.14513
DKKL1	GCST90018858	MR Egger	63	0.0817219	0.0803429	0.313093	2647	828.757	1.08515	0.927048	1.27022
DKKL1	GCST90018858	Weighted median	63	0.0718437	0.0952983	0.45092	2647	1193.59	1.07449	0.891419	1.29515
DKKL1	GCST90018858	Inverse variance weighted	63	0.0327413	0.0648015	0.61338	2647	1623.62	1.03328	0.910037	1.17322
DKKL1	GCST90018858	Simple mode	63	0.848002	0.215571	0.000213828	2647	0.566003	2.33498	1.53033	3.56271
DKKL1	GCST90018858	Weighted mode	63	0.000657319	0.0752417	0.993058	2647	2628.62	1.00066	0.863452	1.15966
DLK1	GCST90018858	MR Egger	25	0.079123	0.149035	0.600576	2647	1589.73	1.08234	0.808168	1.44952
DLK1	GCST90018858	Weighted median	25	-0.0248573	0.135131	0.854053	2647	2260.68	0.975449	0.748478	1.27125
DLK1	GCST90018858	Inverse variance weighted	25	-0.0191607	0.0998716	0.847857	2647	2244.28	0.981022	0.806615	1.19314
DLK1	GCST90018858	Simple mode	25	-0.0865769	0.228785	0.708445	2647	1875.25	0.917065	0.585672	1.43597
DLK1	GCST90018858	Weighted mode	25	0.0360248	0.116228	0.759274	2647	2009.8	1.03668	0.825487	1.30191
DPEP1	GCST90018858	MR Egger	43	0.0149917	0.169629	0.930006	2647	2461.73	1.0151	0.72798	1.41547
DPEP1	GCST90018858	Weighted median	43	0.0883749	0.119704	0.460345	2647	1218.53	1.0924	0.863946	1.38126
DPEP1	GCST90018858	Inverse variance weighted	43	0.0425405	0.137384	0.75683	2647	2003.33	1.04346	0.797134	1.3659
DPEP1	GCST90018858	Simple mode	43	0.117214	0.268036	0.66413	2647	1757.95	1.12436	0.664888	1.90135
DPEP1	GCST90018858	Weighted mode	43	0.0621691	0.105267	0.557963	2647	1476.93	1.06414	0.865754	1.30799
DPT	GCST90018858	MR Egger	18	-0.245384	0.195024	0.226361	2647	599.178	0.782404	0.533855	1.14667
DPT	GCST90018858	Weighted median	18	-0.17648	0.192349	0.358882	2647	949.961	0.838216	0.574943	1.22204
DPT	GCST90018858	Inverse variance weighted	18	-0.160457	0.146259	0.272609	2647	721.596	0.851754	0.639464	1.13452
DPT	GCST90018858	Simple mode	18	-0.397265	0.355354	0.279143	2647	738.891	0.672156	0.334955	1.34882
DPT	GCST90018858	Weighted mode	18	-0.176933	0.183642	0.348817	2647	923.32	0.837836	0.584575	1.20082
DSCAM	GCST90018858	MR Egger	30	0.0267536	0.0782694	0.735043	2647	1945.66	1.02711	0.881038	1.19741
DSCAM	GCST90018858	Weighted median	30	-0.0276837	0.0584077	0.635519	2647	1682.22	0.972696	0.86748	1.09067
DSCAM	GCST90018858	Inverse variance weighted	30	0.0130634	0.0620093	0.833146	2647	2205.34	1.01315	0.897202	1.14408
DSCAM	GCST90018858	Simple mode	30	0.0754516	0.206056	0.716896	2647	1897.62	1.07837	0.720062	1.61498
DSCAM	GCST90018858	Weighted mode	30	-0.00671079	0.0550383	0.903796	2647	2392.35	0.993312	0.891735	1.10646
DXO	GCST90018858	MR Egger	19	-0.0969831	0.27226	0.726062	2647	1921.89	0.907571	0.532266	1.54751
DXO	GCST90018858	Weighted median	19	-0.0731067	0.159982	0.647694	2647	1714.45	0.929502	0.679314	1.27183
DXO	GCST90018858	Inverse variance weighted	19	-0.0730944	0.196332	0.70967	2647	1878.5	0.929513	0.632607	1.36577
DXO	GCST90018858	Simple mode	19	-0.0848568	0.377597	0.824722	2647	2183.04	0.918644	0.438259	1.92559
DXO	GCST90018858	Weighted mode	19	-0.0704194	0.172282	0.687548	2647	1819.94	0.932003	0.664918	1.30637
EBI3	GCST90018858	MR Egger	47	-0.126917	0.0761562	0.102552	2647	271.456	0.880806	0.758674	1.0226
EBI3	GCST90018858	Weighted median	47	-0.091496	0.0693272	0.186912	2647	494.756	0.912565	0.79662	1.04539
EBI3	GCST90018858	Inverse variance weighted	47	-0.062971	0.0511009	0.217841	2647	576.626	0.938971	0.849482	1.03789
EBI3	GCST90018858	Simple mode	47	-0.0894315	0.154838	0.566363	2647	1499.16	0.914451	0.675087	1.23868
EBI3	GCST90018858	Weighted mode	47	-0.0894315	0.0610711	0.14989	2647	396.76	0.914451	0.811289	1.03073
ECHDC3	GCST90018858	MR Egger	19	-0.329058	0.289294	0.271128	2647	717.675	0.719601	0.408169	1.26866
ECHDC3	GCST90018858	Weighted median	19	-0.0617941	0.152811	0.685932	2647	1815.66	0.940076	0.696767	1.26835
ECHDC3	GCST90018858	Inverse variance weighted	19	0.313437	0.226925	0.167207	2647	442.596	1.36812	0.876923	2.13445
ECHDC3	GCST90018858	Simple mode	19	-0.106263	0.252096	0.678367	2647	1795.64	0.899188	0.548608	1.4738
ECHDC3	GCST90018858	Weighted mode	19	-0.0476949	0.145675	0.747138	2647	1977.67	0.953425	0.716614	1.26849
ECM1	GCST90018858	MR Egger	16	0.105219	0.134108	0.445771	2647	1179.96	1.11095	0.854164	1.44494
ECM1	GCST90018858	Weighted median	16	-0.0614631	0.0988234	0.533975	2647	1413.43	0.940388	0.774795	1.14137
ECM1	GCST90018858	Inverse variance weighted	16	0.00879332	0.0783332	0.910621	2647	2410.41	1.00883	0.865248	1.17624
ECM1	GCST90018858	Simple mode	16	0.107109	0.330846	0.750603	2647	1986.85	1.11306	0.581963	2.12882
ECM1	GCST90018858	Weighted mode	16	0.0288764	0.0711009	0.69038	2647	1827.43	1.0293	0.895403	1.18321
EDAR	GCST90018858	MR Egger	53	-0.114592	0.0918506	0.217879	2647	576.726	0.89173	0.744815	1.06762
EDAR	GCST90018858	Weighted median	53	-0.0506201	0.076492	0.508118	2647	1344.99	0.95064	0.818285	1.1044
EDAR	GCST90018858	Inverse variance weighted	53	-0.0548535	0.0627648	0.382144	2647	1011.54	0.946624	0.837049	1.07054
EDAR	GCST90018858	Simple mode	53	-0.0481092	0.132356	0.717718	2647	1899.8	0.95303	0.735263	1.23529
EDAR	GCST90018858	Weighted mode	53	-0.0810433	0.0683834	0.241353	2647	638.862	0.922154	0.806481	1.05442
EFCAB2	GCST90018858	MR Egger	9	0.123072	0.266106	0.657762	2647	1741.1	1.13097	0.671328	1.9053
EFCAB2	GCST90018858	Weighted median	9	0.0251338	0.191515	0.895588	2647	2370.62	1.02545	0.704521	1.49258
EFCAB2	GCST90018858	Inverse variance weighted	9	0.118701	0.152187	0.43541	2647	1152.53	1.12603	0.835616	1.51738
EFCAB2	GCST90018858	Simple mode	9	0.0558291	0.363087	0.881605	2647	2333.61	1.05742	0.519015	2.15433
EFCAB2	GCST90018858	Weighted mode	9	0.105002	0.191815	0.599032	2647	1585.64	1.11071	0.76265	1.61763
EFNA1	GCST90018858	MR Egger	14	0.439693	0.194266	0.0429496	2647	113.687	1.55223	1.0607	2.27153
EFNA1	GCST90018858	Weighted median	14	0.231148	0.149858	0.122965	2647	325.49	1.26005	0.939344	1.69024
EFNA1	GCST90018858	Inverse variance weighted	14	0.0666593	0.141031	0.636457	2647	1684.7	1.06893	0.810778	1.40928
EFNA1	GCST90018858	Simple mode	14	-0.159171	0.299765	0.604383	2647	1599.8	0.852851	0.473923	1.53475
EFNA1	GCST90018858	Weighted mode	14	0.188288	0.152644	0.239223	2647	633.224	1.20718	0.895033	1.62819
EGFLAM	GCST90018858	MR Egger	19	-0.1762	0.200569	0.391921	2647	1037.41	0.838451	0.565913	1.24224
EGFLAM	GCST90018858	Weighted median	19	0.00826543	0.102321	0.935617	2647	2476.58	1.0083	0.825073	1.23222
EGFLAM	GCST90018858	Inverse variance weighted	19	-0.0387109	0.0941053	0.680811	2647	1802.11	0.962029	0.799989	1.15689
EGFLAM	GCST90018858	Simple mode	19	-0.955039	0.44732	0.0467587	2647	123.77	0.384797	0.160127	0.924694
EGFLAM	GCST90018858	Weighted mode	19	-0.0168635	0.0878923	0.849995	2647	2249.94	0.983278	0.827677	1.16813
ENDOU	GCST90018858	MR Egger	33	0.0151279	0.115533	0.896668	2647	2373.48	1.01524	0.809518	1.27325
ENDOU	GCST90018858	Weighted median	33	0.00369698	0.105908	0.972154	2647	2573.29	1.0037	0.815558	1.23525
ENDOU	GCST90018858	Inverse variance weighted	33	-0.0593355	0.0770182	0.441057	2647	1167.48	0.942391	0.810348	1.09595
ENDOU	GCST90018858	Simple mode	33	-0.124774	0.187503	0.510529	2647	1351.37	0.882696	0.611232	1.27473
ENDOU	GCST90018858	Weighted mode	33	-0.0118982	0.092245	0.898177	2647	2377.47	0.988172	0.824731	1.184
ENPP2	GCST90018858	MR Egger	26	-0.29521	0.211719	0.175987	2647	465.837	0.744375	0.491556	1.12722
ENPP2	GCST90018858	Weighted median	26	-0.095104	0.106952	0.373884	2647	989.67	0.909278	0.737323	1.12134
ENPP2	GCST90018858	Inverse variance weighted	26	-0.0215719	0.140604	0.878065	2647	2324.24	0.978659	0.742929	1.28919
ENPP2	GCST90018858	Simple mode	26	-0.00651071	0.278243	0.981517	2647	2598.08	0.99351	0.575874	1.71403
ENPP2	GCST90018858	Weighted mode	26	-0.0965864	0.105931	0.370589	2647	980.95	0.907931	0.737705	1.11744
ENPP5	GCST90018858	MR Egger	49	0.10293	0.0684868	0.139552	2647	369.394	1.10841	0.96918	1.26765
ENPP5	GCST90018858	Weighted median	49	0.0335235	0.0696794	0.630438	2647	1668.77	1.03409	0.902084	1.18542
ENPP5	GCST90018858	Inverse variance weighted	49	0.0520853	0.0601525	0.386552	2647	1023.2	1.05347	0.936305	1.18529
ENPP5	GCST90018858	Simple mode	49	0.0771091	0.223955	0.73212	2647	1937.92	1.08016	0.696392	1.67541
ENPP5	GCST90018858	Weighted mode	49	0.028668	0.0692268	0.680633	2647	1801.64	1.02908	0.898511	1.17863
ENPP6	GCST90018858	MR Egger	23	0.00681425	0.0688225	0.922068	2647	2440.71	1.00684	0.879785	1.15224
ENPP6	GCST90018858	Weighted median	23	-0.0267303	0.0547754	0.62555	2647	1655.83	0.973624	0.874511	1.08397
ENPP6	GCST90018858	Inverse variance weighted	23	0.0317385	0.0584447	0.587095	2647	1554.04	1.03225	0.920523	1.15753
ENPP6	GCST90018858	Simple mode	23	0.156492	0.23794	0.517557	2647	1369.97	1.1694	0.733542	1.86424
ENPP6	GCST90018858	Weighted mode	23	-0.0240512	0.0514293	0.64463	2647	1706.34	0.976236	0.882627	1.07977
ENPP7	GCST90018858	MR Egger	23	0.0861134	0.0848034	0.32145	2647	850.878	1.08993	0.923023	1.28702
ENPP7	GCST90018858	Weighted median	23	0.119691	0.0564616	0.0340178	2647	90.0452	1.12715	1.00907	1.25905
ENPP7	GCST90018858	Inverse variance weighted	23	0.124446	0.0656286	0.0579315	2647	153.345	1.13252	0.995823	1.28798
ENPP7	GCST90018858	Simple mode	23	0.0865062	0.276455	0.757294	2647	2004.56	1.09036	0.634229	1.87453
ENPP7	GCST90018858	Weighted mode	23	0.109072	0.0509344	0.0435688	2647	115.327	1.11524	1.00928	1.23233
ENTPD5	GCST90018858	MR Egger	27	-0.0442788	0.081503	0.591751	2647	1566.36	0.956687	0.815442	1.1224
ENTPD5	GCST90018858	Weighted median	27	-0.00865122	0.0599898	0.885333	2647	2343.48	0.991386	0.881411	1.11508
ENTPD5	GCST90018858	Inverse variance weighted	27	0.0334391	0.0628616	0.594762	2647	1574.33	1.034	0.914142	1.16958
ENTPD5	GCST90018858	Simple mode	27	-0.0823563	0.289601	0.778373	2647	2060.35	0.920944	0.522059	1.6246
ENTPD5	GCST90018858	Weighted mode	27	-0.00585074	0.0618024	0.925304	2647	2449.28	0.994166	0.880748	1.12219
ENTPD6	GCST90018858	MR Egger	42	-0.10225	0.120803	0.402356	2647	1065.04	0.902804	0.712466	1.14399
ENTPD6	GCST90018858	Weighted median	42	-0.0715214	0.112504	0.524957	2647	1389.56	0.930976	0.746747	1.16066
ENTPD6	GCST90018858	Inverse variance weighted	42	-0.113135	0.102106	0.267856	2647	709.014	0.89303	0.731057	1.09089
ENTPD6	GCST90018858	Simple mode	42	0.0529157	0.27149	0.846427	2647	2240.49	1.05434	0.619276	1.79505
ENTPD6	GCST90018858	Weighted mode	42	-0.0673831	0.0953789	0.483887	2647	1280.85	0.934837	0.775439	1.127
EPPK1	GCST90018858	MR Egger	27	-0.118233	0.181588	0.520918	2647	1378.87	0.888489	0.622417	1.2683
EPPK1	GCST90018858	Weighted median	27	-0.0296078	0.158538	0.851853	2647	2254.86	0.970826	0.711526	1.32462
EPPK1	GCST90018858	Inverse variance weighted	27	0.0296593	0.11754	0.800783	2647	2119.67	1.0301	0.818142	1.29698
EPPK1	GCST90018858	Simple mode	27	0.0102213	0.265238	0.969554	2647	2566.41	1.01027	0.600708	1.69908
EPPK1	GCST90018858	Weighted mode	27	0.0434729	0.138847	0.756702	2647	2002.99	1.04443	0.795594	1.3711
EPS8L2	GCST90018858	MR Egger	8	-0.282188	0.813302	0.740463	2647	1960.01	0.754132	0.153162	3.71317
EPS8L2	GCST90018858	Weighted median	8	0.0946368	0.241821	0.695538	2647	1841.09	1.09926	0.684318	1.7658
EPS8L2	GCST90018858	Inverse variance weighted	8	0.60628	0.598361	0.310948	2647	823.079	1.8336	0.567504	5.92433
EPS8L2	GCST90018858	Simple mode	8	0.279467	0.652076	0.681108	2647	1802.89	1.32243	0.368394	4.74711
EPS8L2	GCST90018858	Weighted mode	8	-0.00173657	0.263976	0.994935	2647	2633.59	0.998265	0.595038	1.67474
ERBB3	GCST90018858	MR Egger	32	-0.00140213	0.0357597	0.968983	2647	2564.9	0.998599	0.931004	1.0711
ERBB3	GCST90018858	Weighted median	32	0.0169195	0.026685	0.52605	2647	1392.46	1.01706	0.965236	1.07167
ERBB3	GCST90018858	Inverse variance weighted	32	0.0284034	0.0363704	0.434832	2647	1151	1.02881	0.958024	1.10483
ERBB3	GCST90018858	Simple mode	32	0.2279	0.283822	0.428108	2647	1133.2	1.25596	0.720081	2.19064
ERBB3	GCST90018858	Weighted mode	32	0.0279283	0.0293233	0.348249	2647	921.815	1.02832	0.970887	1.08915
EXTL1	GCST90018858	MR Egger	6	0.269798	0.645864	0.697592	2647	1846.53	1.3097	0.369319	4.64454
EXTL1	GCST90018858	Weighted median	6	0.141876	0.113554	0.211515	2647	559.881	1.15243	0.922479	1.43971
EXTL1	GCST90018858	Inverse variance weighted	6	0.135581	0.112105	0.226505	2647	599.56	1.1452	0.919298	1.42662
EXTL1	GCST90018858	Simple mode	6	0.303009	0.503873	0.573822	2647	1518.91	1.35393	0.504301	3.63497
EXTL1	GCST90018858	Weighted mode	6	0.151087	0.122069	0.270771	2647	716.73	1.1631	0.915606	1.47749
F11	GCST90018858	MR Egger	19	-0.316324	0.148967	0.0486939	2647	128.893	0.728824	0.544276	0.975945
F11	GCST90018858	Weighted median	19	-0.0792224	0.0841617	0.346545	2647	917.305	0.923834	0.783347	1.08952
F11	GCST90018858	Inverse variance weighted	19	-0.032847	0.105776	0.756157	2647	2001.55	0.967687	0.786495	1.19062
F11	GCST90018858	Simple mode	19	-0.174985	0.396843	0.664504	2647	1758.94	0.83947	0.385661	1.82728
F11	GCST90018858	Weighted mode	19	-0.0892532	0.0892656	0.33063	2647	875.178	0.914614	0.767809	1.08949
F12	GCST90018858	MR Egger	53	0.135576	0.103584	0.196452	2647	520.009	1.1452	0.934776	1.40298
F12	GCST90018858	Weighted median	53	0.0474775	0.0648483	0.464087	2647	1228.44	1.04862	0.923463	1.19075
F12	GCST90018858	Inverse variance weighted	53	0.0845866	0.0789705	0.284117	2647	752.057	1.08827	0.932212	1.27045
F12	GCST90018858	Simple mode	53	0.776914	0.249598	0.00301111	2647	7.97042	2.17475	1.33336	3.54708
F12	GCST90018858	Weighted mode	53	0.0734561	0.0570833	0.203856	2647	539.606	1.07622	0.962302	1.20363
F13B	GCST90018858	MR Egger	26	0.109913	0.126612	0.393936	2647	1042.75	1.11618	0.870883	1.43057
F13B	GCST90018858	Weighted median	26	-0.0403453	0.0875549	0.644942	2647	1707.16	0.960458	0.809003	1.14027
F13B	GCST90018858	Inverse variance weighted	26	-0.0212943	0.0756959	0.77847	2647	2060.61	0.978931	0.843953	1.1355
F13B	GCST90018858	Simple mode	26	0.186673	0.296351	0.534473	2647	1414.75	1.20523	0.674235	2.15442
F13B	GCST90018858	Weighted mode	26	-0.037943	0.0716344	0.601009	2647	1590.87	0.962768	0.836653	1.10789
F7	GCST90018858	MR Egger	23	0.0451299	0.271934	0.869777	2647	2302.3	1.04616	0.613939	1.78268
F7	GCST90018858	Weighted median	23	-0.112222	0.193688	0.562322	2647	1488.47	0.893846	0.611494	1.30657
F7	GCST90018858	Inverse variance weighted	23	0.0904461	0.160918	0.574073	2647	1519.57	1.09466	0.798554	1.50057
F7	GCST90018858	Simple mode	23	-0.256456	0.30652	0.411774	2647	1089.97	0.773789	0.424334	1.41103
F7	GCST90018858	Weighted mode	23	-0.256456	0.25101	0.318029	2647	841.823	0.773789	0.473106	1.26557
FAM171B	GCST90018858	MR Egger	11	0.146594	0.225023	0.531029	2647	1405.63	1.15788	0.74494	1.79974
FAM171B	GCST90018858	Weighted median	11	0.215812	0.111142	0.0521653	2647	138.081	1.24087	0.997976	1.54288
FAM171B	GCST90018858	Inverse variance weighted	11	0.266653	0.145978	0.0677491	2647	179.332	1.30559	0.980725	1.73806
FAM171B	GCST90018858	Simple mode	11	0.35448	0.248462	0.184135	2647	487.405	1.42544	0.875898	2.31977
FAM171B	GCST90018858	Weighted mode	11	0.210287	0.107219	0.0782691	2647	207.178	1.23403	1.00014	1.52262
FAM3B	GCST90018858	MR Egger	24	0.0588454	0.125588	0.643995	2647	1704.66	1.06061	0.829188	1.35662
FAM3B	GCST90018858	Weighted median	24	-0.0557697	0.090564	0.538024	2647	1424.15	0.945757	0.791936	1.12946
FAM3B	GCST90018858	Inverse variance weighted	24	-0.11995	0.0927282	0.195815	2647	518.323	0.886965	0.739562	1.06375
FAM3B	GCST90018858	Simple mode	24	-0.0312402	0.16137	0.848193	2647	2245.17	0.969243	0.706434	1.32982
FAM3B	GCST90018858	Weighted mode	24	-0.0565499	0.074705	0.456749	2647	1209.02	0.945019	0.816301	1.09403
FAM3D	GCST90018858	MR Egger	33	0.0581664	0.107655	0.592847	2647	1569.27	1.05989	0.85827	1.30888
FAM3D	GCST90018858	Weighted median	33	-0.026362	0.0793837	0.739826	2647	1958.32	0.973982	0.83364	1.13795
FAM3D	GCST90018858	Inverse variance weighted	33	-0.0609308	0.072506	0.400709	2647	1060.68	0.940888	0.816243	1.08457
FAM3D	GCST90018858	Simple mode	33	0.00179972	0.26462	0.994616	2647	2632.75	1.0018	0.596393	1.68279
FAM3D	GCST90018858	Weighted mode	33	-0.0381054	0.0767936	0.623141	2647	1649.45	0.962611	0.8281	1.11897
FBN2	GCST90018858	MR Egger	11	0.205674	0.26183	0.45233	2647	1197.32	1.22835	0.735272	2.0521
FBN2	GCST90018858	Weighted median	11	-0.255016	0.152849	0.0952321	2647	252.079	0.774904	0.574302	1.04558
FBN2	GCST90018858	Inverse variance weighted	11	-0.28626	0.151307	0.0585022	2647	154.855	0.751067	0.55832	1.01035
FBN2	GCST90018858	Simple mode	11	-0.0669496	0.571945	0.909133	2647	2406.48	0.935242	0.304842	2.86928
FBN2	GCST90018858	Weighted mode	11	-0.258873	0.140321	0.09484	2647	251.041	0.771921	0.586313	1.01629
FBP1	GCST90018858	MR Egger	11	-1.07812	0.489022	0.0549224	2647	145.38	0.340234	0.130471	0.88724
FBP1	GCST90018858	Weighted median	11	-0.0535673	0.225933	0.812584	2647	2150.91	0.947842	0.608721	1.47589
FBP1	GCST90018858	Inverse variance weighted	11	0.072833	0.404046	0.856949	2647	2268.34	1.07555	0.487192	2.37444
FBP1	GCST90018858	Simple mode	11	-0.229534	0.367211	0.54592	2647	1445.05	0.794904	0.387025	1.63264
FBP1	GCST90018858	Weighted mode	11	-0.292009	0.186652	0.148777	2647	393.811	0.746762	0.517966	1.07662
FCAMR	GCST90018858	MR Egger	37	-0.0111751	0.117169	0.92456	2647	2447.31	0.988887	0.785978	1.24418
FCAMR	GCST90018858	Weighted median	37	0.0543965	0.0601445	0.365767	2647	968.186	1.0559	0.938487	1.18801
FCAMR	GCST90018858	Inverse variance weighted	37	0.0769146	0.0926445	0.406419	2647	1075.79	1.07995	0.900623	1.29498
FCAMR	GCST90018858	Simple mode	37	-0.086258	0.202612	0.672839	2647	1781	0.917358	0.616697	1.3646
FCAMR	GCST90018858	Weighted mode	37	0.0516168	0.0567389	0.369019	2647	976.792	1.05297	0.942149	1.17683
FCAR	GCST90018858	MR Egger	32	0.284301	0.374687	0.453912	2647	1201.5	1.32883	0.637573	2.76956
FCAR	GCST90018858	Weighted median	32	-0.0173832	0.172316	0.919646	2647	2434.3	0.982767	0.701087	1.37762
FCAR	GCST90018858	Inverse variance weighted	32	-0.0182773	0.175092	0.916862	2647	2426.93	0.981889	0.696661	1.3839
FCAR	GCST90018858	Simple mode	32	0.0708683	0.260322	0.787247	2647	2083.84	1.07344	0.644447	1.788
FCAR	GCST90018858	Weighted mode	32	-0.0279714	0.17973	0.877334	2647	2322.3	0.972416	0.683695	1.38306
FCER2	GCST90018858	MR Egger	42	-0.354052	0.192773	0.0737046	2647	195.096	0.701838	0.481	1.02407
FCER2	GCST90018858	Weighted median	42	-0.15099	0.120911	0.211749	2647	560.501	0.859856	0.678428	1.0898
FCER2	GCST90018858	Inverse variance weighted	42	-0.105375	0.110761	0.341412	2647	903.717	0.899987	0.72436	1.11819
FCER2	GCST90018858	Simple mode	42	-0.255194	0.226346	0.266109	2647	704.39	0.774767	0.497165	1.20737
FCER2	GCST90018858	Weighted mode	42	-0.163727	0.115753	0.164779	2647	436.169	0.848974	0.67665	1.06518
FCGR2A	GCST90018858	MR Egger	48	0.048569	0.133453	0.717569	2647	1899.4	1.04977	0.808158	1.36361
FCGR2A	GCST90018858	Weighted median	48	0.0350623	0.147656	0.812301	2647	2150.16	1.03568	0.775425	1.3833
FCGR2A	GCST90018858	Inverse variance weighted	48	-0.0554956	0.106531	0.602414	2647	1594.59	0.946016	0.767745	1.16568
FCGR2A	GCST90018858	Simple mode	48	0.0553565	0.280608	0.844465	2647	2235.3	1.05692	0.609793	1.83189
FCGR2A	GCST90018858	Weighted mode	48	0.033542	0.128277	0.794864	2647	2104	1.03411	0.804221	1.32972
FCGR2B	GCST90018858	MR Egger	9	0.00665752	0.189138	0.972904	2647	2575.28	1.00668	0.694854	1.45844
FCGR2B	GCST90018858	Weighted median	9	0.016112	0.0825596	0.84527	2647	2237.43	1.01624	0.864413	1.19474
FCGR2B	GCST90018858	Inverse variance weighted	9	0.0241536	0.0854955	0.77755	2647	2058.18	1.02445	0.866392	1.21134
FCGR2B	GCST90018858	Simple mode	9	0.212883	0.243449	0.407361	2647	1078.28	1.23724	0.76776	1.9938
FCGR2B	GCST90018858	Weighted mode	9	0.0271807	0.0783422	0.73758	2647	1952.37	1.02755	0.881289	1.19809
FCGR3B	GCST90018858	MR Egger	49	0.116005	0.0812473	0.159961	2647	423.417	1.123	0.957682	1.31686
FCGR3B	GCST90018858	Weighted median	49	0.0393612	0.067253	0.558366	2647	1477.99	1.04015	0.911691	1.1867
FCGR3B	GCST90018858	Inverse variance weighted	49	-0.012759	0.0630682	0.839678	2647	2222.63	0.987322	0.872517	1.11723
FCGR3B	GCST90018858	Simple mode	49	0.17284	0.186412	0.358463	2647	948.852	1.18868	0.824872	1.71293
FCGR3B	GCST90018858	Weighted mode	49	0.0459627	0.0575734	0.42861	2647	1134.53	1.04704	0.935306	1.17211
FCN1	GCST90018858	MR Egger	39	-0.183776	0.142367	0.204759	2647	541.996	0.832122	0.62951	1.09995
FCN1	GCST90018858	Weighted median	39	-0.0341024	0.085295	0.689291	2647	1824.55	0.966473	0.817683	1.14234
FCN1	GCST90018858	Inverse variance weighted	39	-0.0560855	0.0929851	0.546398	2647	1446.32	0.945458	0.787938	1.13447
FCN1	GCST90018858	Simple mode	39	-0.0161859	0.175139	0.926852	2647	2453.38	0.983944	0.698055	1.38692
FCN1	GCST90018858	Weighted mode	39	-0.0544005	0.075449	0.475308	2647	1258.14	0.947053	0.816866	1.09799
FCN2	GCST90018858	MR Egger	35	-0.106199	0.114328	0.359688	2647	952.094	0.899246	0.718722	1.12511
FCN2	GCST90018858	Weighted median	35	-0.0686405	0.0841899	0.414898	2647	1098.23	0.933662	0.791637	1.10117
FCN2	GCST90018858	Inverse variance weighted	35	-0.0328259	0.0857082	0.701723	2647	1857.46	0.967707	0.818065	1.14472
FCN2	GCST90018858	Simple mode	35	-0.10894	0.277606	0.697193	2647	1845.47	0.896784	0.520457	1.54522
FCN2	GCST90018858	Weighted mode	35	-0.0625979	0.0661722	0.350831	2647	928.651	0.939321	0.825063	1.0694
FCRL1	GCST90018858	MR Egger	47	-0.11634	0.142662	0.419085	2647	1109.32	0.890172	0.673035	1.17736
FCRL1	GCST90018858	Weighted median	47	-0.101915	0.0966071	0.291454	2647	771.478	0.903107	0.747318	1.09137
FCRL1	GCST90018858	Inverse variance weighted	47	0.0216543	0.081811	0.791251	2647	2094.44	1.02189	0.870493	1.19962
FCRL1	GCST90018858	Simple mode	47	0.112667	0.242612	0.644557	2647	1706.14	1.11926	0.69569	1.80072
FCRL1	GCST90018858	Weighted mode	47	-0.0827318	0.0862475	0.342454	2647	906.476	0.920598	0.777418	1.09015
FCRL2	GCST90018858	MR Egger	59	-0.253455	0.0964816	0.0110466	2647	29.2403	0.776115	0.642391	0.937676
FCRL2	GCST90018858	Weighted median	59	-0.173737	0.0873089	0.0466002	2647	123.351	0.840518	0.708318	0.997391
FCRL2	GCST90018858	Inverse variance weighted	59	-0.0988984	0.0726259	0.173277	2647	458.664	0.905835	0.785649	1.04441
FCRL2	GCST90018858	Simple mode	59	0.0199235	0.185263	0.91473	2647	2421.29	1.02012	0.709502	1.46673
FCRL2	GCST90018858	Weighted mode	59	-0.145907	0.0769923	0.0630693	2647	166.944	0.864238	0.743184	1.00501
FCRL3	GCST90018858	MR Egger	30	-0.0261986	0.099905	0.79506	2647	2104.52	0.974142	0.800905	1.18485
FCRL3	GCST90018858	Weighted median	30	-0.0321127	0.0860722	0.709081	2647	1876.94	0.968397	0.818064	1.14636
FCRL3	GCST90018858	Inverse variance weighted	30	-0.070193	0.0708554	0.321856	2647	851.952	0.932214	0.811339	1.0711
FCRL3	GCST90018858	Simple mode	30	0.0213983	0.198339	0.914828	2647	2421.55	1.02163	0.69257	1.50703
FCRL3	GCST90018858	Weighted mode	30	-0.0221932	0.0752889	0.770267	2647	2038.9	0.978051	0.843868	1.13357
FCRL5	GCST90018858	MR Egger	44	0.178292	0.118359	0.139457	2647	369.143	1.19517	0.947725	1.50723
FCRL5	GCST90018858	Weighted median	44	0.0799854	0.106422	0.452299	2647	1197.24	1.08327	0.879324	1.33452
FCRL5	GCST90018858	Inverse variance weighted	44	0.0296049	0.0807927	0.714044	2647	1890.07	1.03005	0.879195	1.20678
FCRL5	GCST90018858	Simple mode	44	0.00426332	0.19019	0.98222	2647	2599.94	1.00427	0.691765	1.45796
FCRL5	GCST90018858	Weighted mode	44	0.0724313	0.09497	0.449821	2647	1190.68	1.07512	0.892517	1.29508
FCRL6	GCST90018858	MR Egger	27	-0.190355	0.10733	0.0883212	2647	233.786	0.826665	0.669836	1.02021
FCRL6	GCST90018858	Weighted median	27	-0.200356	0.0859166	0.0197018	2647	52.1508	0.81844	0.691597	0.968546
FCRL6	GCST90018858	Inverse variance weighted	27	-0.129331	0.0816309	0.113116	2647	299.418	0.878683	0.748767	1.03114
FCRL6	GCST90018858	Simple mode	27	0.23382	0.206988	0.268946	2647	711.899	1.26342	0.842084	1.89556
FCRL6	GCST90018858	Weighted mode	27	-0.192002	0.0757605	0.0176289	2647	46.6636	0.825305	0.711419	0.957421
FCRLB	GCST90018858	MR Egger	27	-0.0486047	0.0962341	0.617935	2647	1635.67	0.952558	0.788815	1.15029
FCRLB	GCST90018858	Weighted median	27	-0.00247865	0.0839311	0.97644	2647	2584.64	0.997524	0.846213	1.17589
FCRLB	GCST90018858	Inverse variance weighted	27	0.00182312	0.0666932	0.978192	2647	2589.27	1.00182	0.879066	1.14173
FCRLB	GCST90018858	Simple mode	27	0.00679849	0.202094	0.973421	2647	2576.65	1.00682	0.677527	1.49616
FCRLB	GCST90018858	Weighted mode	27	-0.0105514	0.0676123	0.877193	2647	2321.93	0.989504	0.866692	1.12972
FETUB	GCST90018858	MR Egger	24	-0.247682	0.157299	0.129623	2647	343.112	0.780608	0.573505	1.0625
FETUB	GCST90018858	Weighted median	24	-0.203722	0.17389	0.241375	2647	638.92	0.815689	0.580105	1.14695
FETUB	GCST90018858	Inverse variance weighted	24	-0.109381	0.126035	0.38547	2647	1020.34	0.896389	0.700185	1.14757
FETUB	GCST90018858	Simple mode	24	-0.0654566	0.27175	0.81179	2647	2148.81	0.93664	0.549863	1.59548
FETUB	GCST90018858	Weighted mode	24	-0.233751	0.163421	0.166061	2647	439.563	0.791559	0.574614	1.09041
FGF2	GCST90018858	MR Egger	41	0.0252704	0.171079	0.883331	2647	2338.18	1.02559	0.733414	1.43417
FGF2	GCST90018858	Weighted median	41	0.0923698	0.174339	0.596231	2647	1578.22	1.09677	0.779319	1.54353
FGF2	GCST90018858	Inverse variance weighted	41	0.00188435	0.11337	0.986739	2647	2611.9	1.00189	0.802261	1.25118
FGF2	GCST90018858	Simple mode	41	-0.128251	0.290283	0.661004	2647	1749.68	0.879633	0.497975	1.5538
FGF2	GCST90018858	Weighted mode	41	0.078739	0.142929	0.584769	2647	1547.88	1.08192	0.817584	1.43172
FGF5	GCST90018858	MR Egger	47	0.0548129	0.10982	0.62013	2647	1641.48	1.05634	0.851774	1.31004
FGF5	GCST90018858	Weighted median	47	0.0436855	0.117975	0.711162	2647	1882.45	1.04465	0.828992	1.31642
FGF5	GCST90018858	Inverse variance weighted	47	0.0172631	0.0895489	0.847133	2647	2242.36	1.01741	0.853634	1.21261
FGF5	GCST90018858	Simple mode	47	0.040927	0.29362	0.889752	2647	2355.17	1.04178	0.585922	1.85229
FGF5	GCST90018858	Weighted mode	47	0.040927	0.10787	0.706128	2647	1869.12	1.04178	0.843245	1.28705
FGFBP2	GCST90018858	MR Egger	32	0.0497561	0.0693697	0.478762	2647	1267.28	1.05101	0.917403	1.20409
FGFBP2	GCST90018858	Weighted median	32	0.0254231	0.0571335	0.656336	2647	1737.32	1.02575	0.917082	1.14729
FGFBP2	GCST90018858	Inverse variance weighted	32	-0.0141246	0.0564155	0.802304	2647	2123.7	0.985975	0.882763	1.10125
FGFBP2	GCST90018858	Simple mode	32	-0.206433	0.201849	0.314361	2647	832.113	0.813481	0.547684	1.20827
FGFBP2	GCST90018858	Weighted mode	32	0.00889478	0.0588286	0.880799	2647	2331.47	1.00893	0.899057	1.13224
FGFBP3	GCST90018858	MR Egger	28	0.0672079	0.151424	0.660831	2647	1749.22	1.06952	0.794864	1.43907
FGFBP3	GCST90018858	Weighted median	28	0.0137579	0.0999905	0.890563	2647	2357.32	1.01385	0.833415	1.23336
FGFBP3	GCST90018858	Inverse variance weighted	28	-0.0002629	0.100993	0.997923	2647	2641.5	0.999737	0.820198	1.21858
FGFBP3	GCST90018858	Simple mode	28	0.0983791	0.215133	0.651118	2647	1723.51	1.10338	0.723771	1.68209
FGFBP3	GCST90018858	Weighted mode	28	0.0313178	0.0845922	0.714106	2647	1890.24	1.03181	0.874168	1.21789
FGFR4	GCST90018858	MR Egger	51	-0.166708	0.10904	0.132726	2647	351.326	0.846447	0.68357	1.04813
FGFR4	GCST90018858	Weighted median	51	-0.101437	0.0839846	0.227122	2647	601.192	0.903538	0.766403	1.06521
FGFR4	GCST90018858	Inverse variance weighted	51	-0.0715412	0.0751502	0.341109	2647	902.916	0.930958	0.803454	1.0787
FGFR4	GCST90018858	Simple mode	51	-0.112276	0.193939	0.565238	2647	1496.19	0.893797	0.61116	1.30714
FGFR4	GCST90018858	Weighted mode	51	-0.0775736	0.070161	0.274169	2647	725.726	0.925359	0.806469	1.06177
FGL1	GCST90018858	MR Egger	34	0.0625054	0.112042	0.580812	2647	1537.41	1.0645	0.854621	1.32592
FGL1	GCST90018858	Weighted median	34	0.0628017	0.0881397	0.47614	2647	1260.34	1.06482	0.895877	1.26561
FGL1	GCST90018858	Inverse variance weighted	34	0.133832	0.0859231	0.119333	2647	315.875	1.1432	0.966014	1.35289
FGL1	GCST90018858	Simple mode	34	-0.163505	0.335588	0.629324	2647	1665.82	0.849162	0.439878	1.63926
FGL1	GCST90018858	Weighted mode	34	0.0802303	0.0809026	0.328565	2647	869.712	1.08354	0.924651	1.26972
FLRT2	GCST90018858	MR Egger	28	-0.052057	0.164351	0.753968	2647	1995.75	0.949275	0.68785	1.31006
FLRT2	GCST90018858	Weighted median	28	-0.00816222	0.0656313	0.901026	2647	2385.02	0.991871	0.872145	1.12803
FLRT2	GCST90018858	Inverse variance weighted	28	-0.0090331	0.0961422	0.925144	2647	2448.86	0.991008	0.820803	1.19651
FLRT2	GCST90018858	Simple mode	28	-0.112052	0.136821	0.419977	2647	1111.68	0.893998	0.683711	1.16896
FLRT2	GCST90018858	Weighted mode	28	-0.00845984	0.0559015	0.880837	2647	2331.57	0.991576	0.888672	1.1064
FLT4	GCST90018858	MR Egger	40	0.0147845	0.104936	0.888701	2647	2352.39	1.01489	0.826223	1.24665
FLT4	GCST90018858	Weighted median	40	0.0133559	0.0763042	0.861052	2647	2279.2	1.01345	0.872668	1.17693
FLT4	GCST90018858	Inverse variance weighted	40	0.0353468	0.0739678	0.632745	2647	1674.88	1.03598	0.896165	1.19761
FLT4	GCST90018858	Simple mode	40	-0.219086	0.208062	0.298827	2647	790.996	0.803252	0.534252	1.2077
FLT4	GCST90018858	Weighted mode	40	0.0104798	0.0611034	0.86471	2647	2288.89	1.01053	0.896477	1.1391
FN1	GCST90018858	MR Egger	9	-0.196877	0.156885	0.249783	2647	661.176	0.821291	0.603884	1.11697
FN1	GCST90018858	Weighted median	9	-0.243604	0.129819	0.0605883	2647	160.377	0.783798	0.607715	1.0109
FN1	GCST90018858	Inverse variance weighted	9	-0.198524	0.120549	0.0995925	2647	263.621	0.81994	0.647394	1.03847
FN1	GCST90018858	Simple mode	9	0.0240302	0.391781	0.952596	2647	2521.52	1.02432	0.475276	2.20763
FN1	GCST90018858	Weighted mode	9	-0.237926	0.123313	0.0897958	2647	237.689	0.788261	0.619019	1.00377
FNDC1	GCST90018858	MR Egger	11	-0.352238	0.227605	0.156128	2647	413.272	0.703113	0.450073	1.09842
FNDC1	GCST90018858	Weighted median	11	-0.256926	0.140761	0.0679626	2647	179.897	0.773426	0.586949	1.01915
FNDC1	GCST90018858	Inverse variance weighted	11	-0.15443	0.142696	0.279151	2647	738.912	0.856903	0.647838	1.13344
FNDC1	GCST90018858	Simple mode	11	-0.100535	0.212582	0.64642	2647	1711.07	0.904353	0.59619	1.3718
FNDC1	GCST90018858	Weighted mode	11	-0.182164	0.122212	0.166929	2647	441.862	0.833465	0.655932	1.05905
FOLR3	GCST90018858	MR Egger	48	0.0109728	0.056856	0.847815	2647	2244.17	1.01103	0.904417	1.13022
FOLR3	GCST90018858	Weighted median	48	-0.0433837	0.0543629	0.424848	2647	1124.57	0.957544	0.860764	1.06521
FOLR3	GCST90018858	Inverse variance weighted	48	-0.0459563	0.0545148	0.399225	2647	1056.75	0.955084	0.858297	1.06278
FOLR3	GCST90018858	Simple mode	48	-0.0914657	0.173999	0.601592	2647	1592.41	0.912593	0.648882	1.28348
FOLR3	GCST90018858	Weighted mode	48	-0.0427224	0.0485094	0.382959	2647	1013.69	0.958177	0.871272	1.05375
FRZB	GCST90018858	MR Egger	34	0.0865056	0.0860739	0.322429	2647	853.47	1.09036	0.921088	1.29073
FRZB	GCST90018858	Weighted median	34	0.0975613	0.0651371	0.134189	2647	355.199	1.10248	0.970341	1.25261
FRZB	GCST90018858	Inverse variance weighted	34	0.0422908	0.0705099	0.548649	2647	1452.27	1.0432	0.908547	1.1978
FRZB	GCST90018858	Simple mode	34	0.465794	0.31315	0.146391	2647	387.497	1.59328	0.862448	2.94341
FRZB	GCST90018858	Weighted mode	34	0.103053	0.0654445	0.124873	2647	330.539	1.10855	0.975097	1.26027
FUCA1	GCST90018858	MR Egger	56	-0.132583	0.103478	0.205574	2647	544.155	0.87583	0.715052	1.07276
FUCA1	GCST90018858	Weighted median	56	-0.160612	0.0731286	0.0280706	2647	74.303	0.851622	0.737902	0.982868
FUCA1	GCST90018858	Inverse variance weighted	56	-0.120413	0.0769181	0.117472	2647	310.949	0.886554	0.762485	1.03081
FUCA1	GCST90018858	Simple mode	56	0.0556712	0.207756	0.789729	2647	2090.41	1.05725	0.70361	1.58863
FUCA1	GCST90018858	Weighted mode	56	-0.143512	0.067358	0.0376105	2647	99.5551	0.866311	0.759167	0.988576
FUT3	GCST90018858	MR Egger	42	0.0411195	0.107429	0.703925	2647	1863.29	1.04198	0.844136	1.28619
FUT3	GCST90018858	Weighted median	42	0.0242789	0.0974049	0.803162	2647	2125.97	1.02458	0.846509	1.2401
FUT3	GCST90018858	Inverse variance weighted	42	0.00881308	0.0733965	0.904424	2647	2394.01	1.00885	0.873677	1.16494
FUT3	GCST90018858	Simple mode	42	-0.00508558	0.203727	0.980206	2647	2594.6	0.994927	0.667384	1.48323
FUT3	GCST90018858	Weighted mode	42	0.0215314	0.082964	0.796527	2647	2108.41	1.02176	0.868422	1.20219
FUT8	GCST90018858	MR Egger	62	-0.00251502	0.0821995	0.975693	2647	2582.66	0.997488	0.849059	1.17186
FUT8	GCST90018858	Weighted median	62	0.0047936	0.0842278	0.954615	2647	2526.87	1.00481	0.851894	1.18516
FUT8	GCST90018858	Inverse variance weighted	62	0.0216152	0.0605505	0.721108	2647	1908.77	1.02185	0.907498	1.15061
FUT8	GCST90018858	Simple mode	62	-0.0341832	0.166617	0.83813	2647	2218.53	0.966394	0.697151	1.33962
FUT8	GCST90018858	Weighted mode	62	0.0320256	0.0691637	0.644983	2647	1707.27	1.03254	0.901644	1.18245
FXYD5	GCST90018858	MR Egger	6	0.021488	0.142575	0.887497	2647	2349.2	1.02172	0.772627	1.35112
FXYD5	GCST90018858	Weighted median	6	-0.0403933	0.100995	0.689191	2647	1824.29	0.960412	0.787932	1.17065
FXYD5	GCST90018858	Inverse variance weighted	6	-0.0412434	0.099109	0.677306	2647	1792.83	0.959596	0.790178	1.16534
FXYD5	GCST90018858	Simple mode	6	-0.151722	0.268872	0.596929	2647	1580.07	0.859227	0.507271	1.45538
FXYD5	GCST90018858	Weighted mode	6	-0.0216074	0.100953	0.838975	2647	2220.77	0.978624	0.80294	1.19275
GALNT10	GCST90018858	MR Egger	21	-0.136308	0.176929	0.450533	2647	1192.56	0.872574	0.616875	1.23426
GALNT10	GCST90018858	Weighted median	21	-0.181289	0.111396	0.103646	2647	274.351	0.834194	0.670571	1.03774
GALNT10	GCST90018858	Inverse variance weighted	21	-0.13236	0.105789	0.210873	2647	558.182	0.876026	0.71198	1.07787
GALNT10	GCST90018858	Simple mode	21	-0.265706	0.217757	0.236585	2647	626.241	0.766665	0.500319	1.1748
GALNT10	GCST90018858	Weighted mode	21	-0.127913	0.0895459	0.168589	2647	446.256	0.87993	0.738286	1.04875
GALNT2	GCST90018858	MR Egger	20	0.059117	0.136843	0.670867	2647	1775.79	1.0609	0.811318	1.38726
GALNT2	GCST90018858	Weighted median	20	0.163018	0.102793	0.112766	2647	298.492	1.17706	0.962273	1.43978
GALNT2	GCST90018858	Inverse variance weighted	20	-0.0168258	0.0918141	0.854595	2647	2262.11	0.983315	0.82137	1.17719
GALNT2	GCST90018858	Simple mode	20	-0.49664	0.233218	0.0465074	2647	123.105	0.608572	0.385294	0.961238
GALNT2	GCST90018858	Weighted mode	20	0.0114581	0.0741514	0.878827	2647	2326.26	1.01152	0.874696	1.16976
GALNT3	GCST90018858	MR Egger	22	0.012983	0.124682	0.918104	2647	2430.22	1.01307	0.793427	1.29351
GALNT3	GCST90018858	Weighted median	22	-0.0617127	0.0894531	0.490264	2647	1297.73	0.940153	0.788959	1.12032
GALNT3	GCST90018858	Inverse variance weighted	22	-0.0903846	0.0763949	0.236761	2647	626.705	0.91358	0.786535	1.06115
GALNT3	GCST90018858	Simple mode	22	-0.169634	0.227788	0.464705	2647	1230.08	0.843974	0.540048	1.31894
GALNT3	GCST90018858	Weighted mode	22	-0.0448258	0.0927738	0.633972	2647	1678.12	0.956164	0.79719	1.14684
GAS6	GCST90018858	MR Egger	35	0.199116	0.421151	0.639475	2647	1692.69	1.22032	0.534545	2.78591
GAS6	GCST90018858	Weighted median	35	-0.00201715	0.16512	0.990253	2647	2621.2	0.997985	0.722057	1.37936
GAS6	GCST90018858	Inverse variance weighted	35	0.120908	0.185747	0.515092	2647	1363.45	1.12852	0.78415	1.62413
GAS6	GCST90018858	Simple mode	35	0.122785	0.298139	0.683043	2647	1808.02	1.13064	0.630295	2.02818
GAS6	GCST90018858	Weighted mode	35	0.166795	0.236055	0.484634	2647	1282.83	1.18151	0.743881	1.8766
GASK1A	GCST90018858	MR Egger	53	0.206938	0.214992	0.34032	2647	900.827	1.22991	0.806989	1.87446
GASK1A	GCST90018858	Weighted median	53	-0.327636	0.160198	0.0408357	2647	108.092	0.720626	0.526437	0.986445
GASK1A	GCST90018858	Inverse variance weighted	53	-0.0916682	0.112929	0.416944	2647	1103.65	0.912408	0.731244	1.13846
GASK1A	GCST90018858	Simple mode	53	0.0227324	0.382256	0.952807	2647	2522.08	1.02299	0.483603	2.16399
GASK1A	GCST90018858	Weighted mode	53	-0.307142	0.139474	0.0321133	2647	85.0038	0.735546	0.559612	0.966791
GBP1	GCST90018858	MR Egger	8	-0.0698201	0.124956	0.596547	2647	1579.06	0.932562	0.729984	1.19136
GBP1	GCST90018858	Weighted median	8	-0.0708499	0.0829966	0.3933	2647	1041.07	0.931602	0.791739	1.09617
GBP1	GCST90018858	Inverse variance weighted	8	-0.086016	0.0915051	0.347211	2647	919.067	0.91758	0.766925	1.09783
GBP1	GCST90018858	Simple mode	8	-0.0977636	0.284872	0.741536	2647	1962.84	0.906863	0.518864	1.585
GBP1	GCST90018858	Weighted mode	8	-0.0731165	0.0848778	0.417528	2647	1105.2	0.929493	0.787039	1.09773
GBP4	GCST90018858	MR Egger	40	-0.194148	0.316	0.542616	2647	1436.3	0.823536	0.4433	1.52991
GBP4	GCST90018858	Weighted median	40	-0.252299	0.144383	0.0805633	2647	213.251	0.777012	0.585499	1.03117
GBP4	GCST90018858	Inverse variance weighted	40	-0.274539	0.10849	0.0113885	2647	30.1455	0.759923	0.614357	0.939978
GBP4	GCST90018858	Simple mode	40	-0.396977	0.338811	0.248435	2647	657.608	0.672349	0.346094	1.30616
GBP4	GCST90018858	Weighted mode	40	-0.274636	0.120057	0.02767	2647	73.2424	0.759849	0.600527	0.961438
GC	GCST90018858	MR Egger	66	-0.0564774	0.0744849	0.451091	2647	1194.04	0.945088	0.816713	1.09364
GC	GCST90018858	Weighted median	66	-0.00788848	0.0933174	0.932632	2647	2468.68	0.992143	0.826306	1.19126
GC	GCST90018858	Inverse variance weighted	66	0.027034	0.070164	0.700017	2647	1852.95	1.0274	0.895398	1.17887
GC	GCST90018858	Simple mode	66	-0.239079	0.16805	0.159615	2647	422.5	0.787353	0.566399	1.0945
GC	GCST90018858	Weighted mode	66	-0.0131385	0.0739264	0.859492	2647	2275.08	0.986947	0.853821	1.14083
GCNT1	GCST90018858	MR Egger	15	-0.169445	0.157593	0.301835	2647	798.956	0.844133	0.619819	1.14963
GCNT1	GCST90018858	Weighted median	15	-0.0960577	0.0937527	0.305559	2647	808.814	0.908412	0.755925	1.09166
GCNT1	GCST90018858	Inverse variance weighted	15	-0.134191	0.103647	0.195427	2647	517.296	0.874423	0.713666	1.07139
GCNT1	GCST90018858	Simple mode	15	-0.017405	0.277781	0.950925	2647	2517.1	0.982746	0.57015	1.69392
GCNT1	GCST90018858	Weighted mode	15	-0.0789849	0.093883	0.414313	2647	1096.69	0.924054	0.768745	1.11074
GDF15	GCST90018858	MR Egger	10	0.0632432	0.131857	0.644326	2647	1705.53	1.06529	0.822673	1.37945
GDF15	GCST90018858	Weighted median	10	0.0253068	0.0845601	0.764729	2647	2024.24	1.02563	0.868984	1.21051
GDF15	GCST90018858	Inverse variance weighted	10	0.00357754	0.0820646	0.965228	2647	2554.96	1.00358	0.854474	1.17871
GDF15	GCST90018858	Simple mode	10	-0.0390662	0.309018	0.902178	2647	2388.07	0.961687	0.524798	1.76228
GDF15	GCST90018858	Weighted mode	10	0.0144419	0.0850854	0.868974	2647	2300.17	1.01455	0.858709	1.19867
GFRA2	GCST90018858	MR Egger	19	-0.0397633	0.131199	0.76551	2647	2026.3	0.961017	0.743108	1.24283
GFRA2	GCST90018858	Weighted median	19	0.00215599	0.0869669	0.980222	2647	2594.65	1.00216	0.845101	1.1884
GFRA2	GCST90018858	Inverse variance weighted	19	0.0177158	0.080007	0.824759	2647	2183.14	1.01787	0.870143	1.19069
GFRA2	GCST90018858	Simple mode	19	-0.158766	0.230565	0.499858	2647	1323.12	0.853196	0.542985	1.34063
GFRA2	GCST90018858	Weighted mode	19	-0.00730322	0.0874626	0.934375	2647	2473.29	0.992723	0.836332	1.17836
GGACT	GCST90018858	MR Egger	14	-0.147942	0.121115	0.245352	2647	649.446	0.862481	0.680227	1.09357
GGACT	GCST90018858	Weighted median	14	-0.162256	0.0884456	0.0665753	2647	176.225	0.850223	0.714902	1.01116
GGACT	GCST90018858	Inverse variance weighted	14	-0.144389	0.0846079	0.0879033	2647	232.68	0.865551	0.733285	1.02167
GGACT	GCST90018858	Simple mode	14	-0.282304	0.393944	0.486291	2647	1287.21	0.754045	0.34839	1.63203
GGACT	GCST90018858	Weighted mode	14	-0.147774	0.0882012	0.117723	2647	311.612	0.862626	0.725678	1.02542
GGH	GCST90018858	MR Egger	55	0.0593887	0.0631385	0.351172	2647	929.553	1.06119	0.937665	1.20098
GGH	GCST90018858	Weighted median	55	0.0662208	0.052001	0.202857	2647	536.964	1.06846	0.964929	1.18311
GGH	GCST90018858	Inverse variance weighted	55	0.0266044	0.0488728	0.586195	2647	1551.66	1.02696	0.933153	1.1302
GGH	GCST90018858	Simple mode	55	-0.112166	0.228222	0.625081	2647	1654.59	0.893896	0.571506	1.39815
GGH	GCST90018858	Weighted mode	55	0.0224848	0.0484505	0.644458	2647	1705.88	1.02274	0.930086	1.12462
GHR	GCST90018858	MR Egger	32	-0.181973	0.12073	0.1422	2647	376.404	0.833624	0.657964	1.05618
GHR	GCST90018858	Weighted median	32	-0.0452505	0.106053	0.669613	2647	1772.46	0.955758	0.77638	1.17658
GHR	GCST90018858	Inverse variance weighted	32	0.0878235	0.102819	0.39302	2647	1040.32	1.0918	0.892523	1.33556
GHR	GCST90018858	Simple mode	32	0.500785	0.327372	0.136229	2647	360.599	1.65002	0.868607	3.13439
GHR	GCST90018858	Weighted mode	32	-0.00499806	0.0939505	0.957915	2647	2535.6	0.995014	0.82767	1.19619
GIMAP7	GCST90018858	MR Egger	9	0.0632002	0.130113	0.641992	2647	1699.35	1.06524	0.825454	1.37468
GIMAP7	GCST90018858	Weighted median	9	0.0249311	0.0805291	0.756872	2647	2003.44	1.02524	0.875547	1.20054
GIMAP7	GCST90018858	Inverse variance weighted	9	0.0119763	0.0774994	0.877188	2647	2321.92	1.01205	0.869426	1.17807
GIMAP7	GCST90018858	Simple mode	9	-0.176431	0.193585	0.388728	2647	1028.96	0.838257	0.573581	1.22507
GIMAP7	GCST90018858	Weighted mode	9	0.0195842	0.0741232	0.798296	2647	2113.09	1.01978	0.881882	1.17923
GLO1	GCST90018858	MR Egger	3	0.0395849	0.307251	0.91843	2647	2431.08	1.04038	0.569711	1.89989
GLO1	GCST90018858	Weighted median	3	0.0207684	0.215188	0.923113	2647	2443.48	1.02099	0.66965	1.55665
GLO1	GCST90018858	Inverse variance weighted	3	0.0445402	0.203767	0.826974	2647	2189	1.04555	0.701284	1.55881
GLO1	GCST90018858	Simple mode	3	-0.0869476	0.31601	0.809026	2647	2141.49	0.916725	0.493453	1.70307
GLO1	GCST90018858	Weighted mode	3	0.015622	0.22193	0.950287	2647	2515.41	1.01574	0.657467	1.56926
GLRX	GCST90018858	MR Egger	16	0.125369	0.133589	0.363911	2647	963.272	1.13357	0.872437	1.47286
GLRX	GCST90018858	Weighted median	16	0.141167	0.0912923	0.122029	2647	323.01	1.15162	0.962938	1.37726
GLRX	GCST90018858	Inverse variance weighted	16	0.144247	0.0800636	0.0715997	2647	189.524	1.15517	0.987402	1.35144
GLRX	GCST90018858	Simple mode	16	-0.320653	0.305897	0.311126	2647	823.55	0.725675	0.398435	1.32168
GLRX	GCST90018858	Weighted mode	16	0.159832	0.0796379	0.0631234	2647	167.088	1.17331	1.00375	1.37152
GM2A	GCST90018858	MR Egger	18	0.273109	0.141676	0.0718368	2647	190.152	1.31404	0.995434	1.73463
GM2A	GCST90018858	Weighted median	18	0.0593674	0.115972	0.608714	2647	1611.27	1.06117	0.845406	1.33199
GM2A	GCST90018858	Inverse variance weighted	18	0.110539	0.102178	0.279329	2647	739.384	1.11688	0.914178	1.36453
GM2A	GCST90018858	Simple mode	18	0.262493	0.366265	0.483306	2647	1279.31	1.30017	0.634202	2.66545
GM2A	GCST90018858	Weighted mode	18	0.0619466	0.111011	0.584105	2647	1546.13	1.06391	0.855871	1.32251
GNLY	GCST90018858	MR Egger	39	0.0106138	0.134666	0.937604	2647	2481.84	1.01067	0.776211	1.31595
GNLY	GCST90018858	Weighted median	39	-0.0339754	0.0892192	0.703346	2647	1861.76	0.966595	0.811521	1.1513
GNLY	GCST90018858	Inverse variance weighted	39	0.0179269	0.0897039	0.841601	2647	2227.72	1.01809	0.853941	1.21379
GNLY	GCST90018858	Simple mode	39	0.16868	0.193374	0.388523	2647	1028.42	1.18374	0.810315	1.72926
GNLY	GCST90018858	Weighted mode	39	-0.0330263	0.0721812	0.649883	2647	1720.24	0.967513	0.839876	1.11455
GP6	GCST90018858	MR Egger	15	0.00961821	0.172958	0.956498	2647	2531.85	1.00966	0.71937	1.41711
GP6	GCST90018858	Weighted median	15	-0.248892	0.148667	0.0941006	2647	249.084	0.779664	0.582586	1.04341
GP6	GCST90018858	Inverse variance weighted	15	-0.118821	0.111638	0.287175	2647	760.153	0.887967	0.713457	1.10516
GP6	GCST90018858	Simple mode	15	-0.295784	0.253252	0.262335	2647	694.402	0.743948	0.452866	1.22212
GP6	GCST90018858	Weighted mode	15	-0.106008	0.125249	0.411577	2647	1089.44	0.899418	0.703635	1.14968
GPC1	GCST90018858	MR Egger	34	0.134685	0.147839	0.369094	2647	976.993	1.14418	0.856347	1.52875
GPC1	GCST90018858	Weighted median	34	-0.0765018	0.109215	0.483636	2647	1280.18	0.926351	0.747842	1.14747
GPC1	GCST90018858	Inverse variance weighted	34	-0.0546033	0.0894487	0.541569	2647	1433.53	0.946861	0.794595	1.1283
GPC1	GCST90018858	Simple mode	34	-0.147475	0.194474	0.453636	2647	1200.78	0.862884	0.589403	1.26326
GPC1	GCST90018858	Weighted mode	34	-0.0310843	0.0965499	0.749521	2647	1983.98	0.969394	0.80226	1.17135
GPC5	GCST90018858	MR Egger	40	-0.0169852	0.18017	0.925387	2647	2449.5	0.983158	0.690652	1.39955
GPC5	GCST90018858	Weighted median	40	-0.083857	0.0973523	0.38903	2647	1029.76	0.919563	0.759825	1.11288
GPC5	GCST90018858	Inverse variance weighted	40	-0.0234009	0.113469	0.83661	2647	2214.51	0.976871	0.782078	1.22018
GPC5	GCST90018858	Simple mode	40	0.205922	0.210446	0.333857	2647	883.718	1.22866	0.813384	1.85595
GPC5	GCST90018858	Weighted mode	40	-0.0553187	0.0770563	0.477098	2647	1262.88	0.946184	0.813549	1.10044
GPNMB	GCST90018858	MR Egger	22	0.129056	0.137706	0.359843	2647	952.504	1.13775	0.868622	1.49027
GPNMB	GCST90018858	Weighted median	22	-0.000493298	0.0977561	0.995974	2647	2636.34	0.999507	0.825228	1.21059
GPNMB	GCST90018858	Inverse variance weighted	22	-0.0389282	0.101704	0.701899	2647	1857.93	0.96182	0.787991	1.174
GPNMB	GCST90018858	Simple mode	22	-0.153447	0.2431	0.534715	2647	1415.39	0.857747	0.532633	1.3813
GPNMB	GCST90018858	Weighted mode	22	0.0425956	0.083284	0.614372	2647	1626.24	1.04352	0.886352	1.22855
GPR37	GCST90018858	MR Egger	51	-0.029231	0.102435	0.77657	2647	2055.58	0.971192	0.79453	1.18713
GPR37	GCST90018858	Weighted median	51	0.0249454	0.0772996	0.746914	2647	1977.08	1.02526	0.88112	1.19298
GPR37	GCST90018858	Inverse variance weighted	51	0.139267	0.0733068	0.0574607	2647	152.099	1.14943	0.995596	1.32704
GPR37	GCST90018858	Simple mode	51	0.84196	0.374102	0.028839	2647	76.337	2.32091	1.11485	4.83171
GPR37	GCST90018858	Weighted mode	51	0.0192343	0.073082	0.793488	2647	2100.36	1.01942	0.883374	1.17642
GRP	GCST90018858	MR Egger	20	-0.0249973	0.10599	0.816215	2647	2160.52	0.975313	0.792361	1.20051
GRP	GCST90018858	Weighted median	20	-0.063427	0.0846408	0.453636	2647	1200.77	0.938543	0.795072	1.1079
GRP	GCST90018858	Inverse variance weighted	20	-0.131917	0.0784311	0.0925788	2647	245.056	0.876414	0.751532	1.02205
GRP	GCST90018858	Simple mode	20	-0.473771	0.278981	0.105785	2647	280.012	0.62265	0.360388	1.07577
GRP	GCST90018858	Weighted mode	20	-0.0512079	0.0830204	0.54468	2647	1441.77	0.950081	0.807407	1.11797
GSTA1	GCST90018858	MR Egger	12	0.0368887	0.44198	0.935131	2647	2475.29	1.03758	0.436315	2.46741
GSTA1	GCST90018858	Weighted median	12	0.0744191	0.131048	0.57012	2647	1509.11	1.07726	0.833238	1.39274
GSTA1	GCST90018858	Inverse variance weighted	12	0.349972	0.270323	0.195443	2647	517.338	1.41903	0.835386	2.41043
GSTA1	GCST90018858	Simple mode	12	1.83012	0.975651	0.087455	2647	231.493	6.23465	0.92113	42.1991
GSTA1	GCST90018858	Weighted mode	12	-0.0685994	0.13353	0.617598	2647	1634.78	0.933701	0.718694	1.21303
GSTA3	GCST90018858	MR Egger	11	-0.087725	0.425375	0.841201	2647	2226.66	0.916013	0.397938	2.10857
GSTA3	GCST90018858	Weighted median	11	0.0943146	0.134538	0.483287	2647	1279.26	1.09891	0.844188	1.43048
GSTA3	GCST90018858	Inverse variance weighted	11	0.343552	0.297466	0.248119	2647	656.771	1.40995	0.787036	2.52587
GSTA3	GCST90018858	Simple mode	11	1.74809	1.02741	0.119689	2647	316.818	5.74363	0.766722	43.0264
GSTA3	GCST90018858	Weighted mode	11	-0.0579424	0.124172	0.650764	2647	1722.57	0.943704	0.739842	1.20374
GSTM4	GCST90018858	MR Egger	4	2.93367	2.39821	0.345796	2647	915.321	18.7965	0.170875	2067.64
GSTM4	GCST90018858	Weighted median	4	1.29541	0.845195	0.125355	2647	331.813	3.65251	0.696862	19.1441
GSTM4	GCST90018858	Inverse variance weighted	4	0.599825	0.925385	0.516862	2647	1368.13	1.8218	0.297028	11.1739
GSTM4	GCST90018858	Simple mode	4	1.29165	1.06421	0.31169	2647	825.045	3.6388	0.451946	29.2974
GSTM4	GCST90018858	Weighted mode	4	1.37995	0.98497	0.255737	2647	676.935	3.9747	0.576609	27.3986
GSTT2B	GCST90018858	MR Egger	15	0.318623	0.215946	0.16389	2647	433.818	1.37523	0.900657	2.09987
GSTT2B	GCST90018858	Weighted median	15	0.00478902	0.0583452	0.934582	2647	2473.84	1.0048	0.896222	1.12653
GSTT2B	GCST90018858	Inverse variance weighted	15	0.0296073	0.0523724	0.571855	2647	1513.7	1.03005	0.929561	1.1414
GSTT2B	GCST90018858	Simple mode	15	-0.150027	0.308555	0.634332	2647	1679.08	0.860685	0.470107	1.57577
GSTT2B	GCST90018858	Weighted mode	15	0.0162157	0.0545318	0.770556	2647	2039.66	1.01635	0.913322	1.131
GZMB	GCST90018858	MR Egger	24	-0.0319921	0.132125	0.810918	2647	2146.5	0.968514	0.747548	1.2548
GZMB	GCST90018858	Weighted median	24	0.0610189	0.101925	0.549396	2647	1454.25	1.06292	0.870442	1.29796
GZMB	GCST90018858	Inverse variance weighted	24	0.0261628	0.0868615	0.763261	2647	2020.35	1.02651	0.865814	1.21703
GZMB	GCST90018858	Simple mode	24	0.0897724	0.179504	0.621747	2647	1645.76	1.09393	0.769468	1.55519
GZMB	GCST90018858	Weighted mode	24	0.0615695	0.0967135	0.530659	2647	1404.65	1.0635	0.879863	1.28547
HAVCR1	GCST90018858	MR Egger	39	-0.0482905	0.109749	0.662489	2647	1753.61	0.952857	0.768436	1.18154
HAVCR1	GCST90018858	Weighted median	39	-0.0975139	0.0839115	0.245193	2647	649.027	0.90709	0.769526	1.06924
HAVCR1	GCST90018858	Inverse variance weighted	39	-0.0186506	0.0747284	0.802914	2647	2125.31	0.981522	0.847793	1.13635
HAVCR1	GCST90018858	Simple mode	39	0.0981518	0.248275	0.694806	2647	1839.15	1.10313	0.678096	1.79458
HAVCR1	GCST90018858	Weighted mode	39	-0.0707152	0.0769518	0.363916	2647	963.285	0.931727	0.801283	1.08341
HBQ1	GCST90018858	MR Egger	15	-0.118068	0.0823254	0.17514	2647	463.595	0.888635	0.756218	1.04424
HBQ1	GCST90018858	Weighted median	15	-0.0643902	0.0747589	0.38907	2647	1029.87	0.937639	0.809841	1.0856
HBQ1	GCST90018858	Inverse variance weighted	15	-0.000740913	0.0736611	0.991975	2647	2625.76	0.999259	0.864921	1.15446
HBQ1	GCST90018858	Simple mode	15	-0.103807	0.322412	0.752233	2647	1991.16	0.901399	0.479153	1.69574
HBQ1	GCST90018858	Weighted mode	15	-0.0281253	0.0657814	0.675477	2647	1787.99	0.972267	0.854656	1.10606
HBZ	GCST90018858	MR Egger	35	0.0207193	0.0545521	0.706522	2647	1870.16	1.02094	0.917408	1.13615
HBZ	GCST90018858	Weighted median	35	-0.000592376	0.0494665	0.990445	2647	2621.71	0.999408	0.90706	1.10116
HBZ	GCST90018858	Inverse variance weighted	35	0.0033128	0.038904	0.93214	2647	2467.37	1.00332	0.929658	1.08282
HBZ	GCST90018858	Simple mode	35	0.172715	0.157833	0.281521	2647	745.185	1.18853	0.872286	1.61942
HBZ	GCST90018858	Weighted mode	35	-0.00820328	0.0439165	0.852933	2647	2257.71	0.99183	0.910028	1.08099
HCG22	GCST90018858	MR Egger	10	0.133509	0.154052	0.411371	2647	1088.9	1.14283	0.844988	1.54566
HCG22	GCST90018858	Weighted median	10	0.0834314	0.0783485	0.286932	2647	759.51	1.08701	0.932271	1.26743
HCG22	GCST90018858	Inverse variance weighted	10	0.0552812	0.0795322	0.487005	2647	1289.1	1.05684	0.904293	1.23512
HCG22	GCST90018858	Simple mode	10	-0.0415756	0.21902	0.853658	2647	2259.63	0.959277	0.624468	1.47359
HCG22	GCST90018858	Weighted mode	10	0.088811	0.0796346	0.293643	2647	777.273	1.09287	0.93494	1.27749
HDDC2	GCST90018858	MR Egger	13	0.0994041	0.170037	0.570611	2647	1510.41	1.10451	0.791466	1.54138
HDDC2	GCST90018858	Weighted median	13	-0.0792977	0.0861984	0.357602	2647	946.573	0.923765	0.780167	1.09379
HDDC2	GCST90018858	Inverse variance weighted	13	-0.076724	0.0849449	0.366409	2647	969.884	0.926145	0.784102	1.09392
HDDC2	GCST90018858	Simple mode	13	0.00304613	0.31214	0.992374	2647	2626.81	1.00305	0.544032	1.84936
HDDC2	GCST90018858	Weighted mode	13	-0.0668116	0.089628	0.47036	2647	1245.04	0.935371	0.784677	1.11501
HDGF	GCST90018858	MR Egger	42	0.289075	0.131582	0.0338809	2647	89.6828	1.33519	1.03167	1.72802
HDGF	GCST90018858	Weighted median	42	0.292035	0.147628	0.0479078	2647	126.812	1.33915	1.00269	1.78851
HDGF	GCST90018858	Inverse variance weighted	42	0.290948	0.113444	0.0103268	2647	27.3351	1.33769	1.07101	1.67079
HDGF	GCST90018858	Simple mode	42	0.356236	0.252585	0.165976	2647	439.337	1.42794	0.870375	2.3427
HDGF	GCST90018858	Weighted mode	42	0.292005	0.133825	0.0348957	2647	92.3688	1.33911	1.03015	1.74072
HGFAC	GCST90018858	MR Egger	49	-0.103165	0.101717	0.31566	2647	835.552	0.901978	0.738946	1.10098
HGFAC	GCST90018858	Weighted median	49	-0.0781636	0.0834998	0.349225	2647	924.399	0.924813	0.785195	1.08926
HGFAC	GCST90018858	Inverse variance weighted	49	-0.0270167	0.0808981	0.73841	2647	1954.57	0.973345	0.830625	1.14059
HGFAC	GCST90018858	Simple mode	49	-0.49512	0.275433	0.0785308	2647	207.871	0.609498	0.355238	1.04574
HGFAC	GCST90018858	Weighted mode	49	-0.0971035	0.0780001	0.219206	2647	580.24	0.907462	0.778814	1.05736
HLA-A	GCST90018858	MR Egger	57	0.111655	0.0608081	0.0717371	2647	189.888	1.11813	0.992499	1.25966
HLA-A	GCST90018858	Weighted median	57	0.0639249	0.041101	0.119872	2647	317.301	1.06601	0.983504	1.15544
HLA-A	GCST90018858	Inverse variance weighted	57	0.0893389	0.0399129	0.0251983	2647	66.7	1.09345	1.01117	1.18243
HLA-A	GCST90018858	Simple mode	57	0.0875554	0.119421	0.466515	2647	1234.86	1.0915	0.863718	1.37936
HLA-A	GCST90018858	Weighted mode	57	0.10659	0.0378094	0.00664497	2647	17.5892	1.11248	1.03302	1.19805
HLA-DRA	GCST90018858	MR Egger	24	0.0944194	0.137949	0.500837	2647	1325.72	1.09902	0.838651	1.44022
HLA-DRA	GCST90018858	Weighted median	24	0.125554	0.117039	0.283384	2647	750.118	1.13378	0.901366	1.42611
HLA-DRA	GCST90018858	Inverse variance weighted	24	0.0286956	0.0916551	0.754218	2647	1996.41	1.02911	0.859892	1.23163
HLA-DRA	GCST90018858	Simple mode	24	-0.652021	0.278857	0.0284377	2647	75.2746	0.520992	0.301622	0.89991
HLA-DRA	GCST90018858	Weighted mode	24	0.133853	0.0849354	0.128697	2647	340.661	1.14322	0.967906	1.3503
HLA-E	GCST90018858	MR Egger	28	0.106253	0.211043	0.618875	2647	1638.16	1.1121	0.735363	1.68185
HLA-E	GCST90018858	Weighted median	28	-0.0697811	0.127642	0.584588	2647	1547.4	0.932598	0.726179	1.19769
HLA-E	GCST90018858	Inverse variance weighted	28	-0.114829	0.121621	0.345092	2647	913.46	0.891519	0.702432	1.13151
HLA-E	GCST90018858	Simple mode	28	0.470085	0.259591	0.081303	2647	215.209	1.60013	0.962026	2.66148
HLA-E	GCST90018858	Weighted mode	28	-0.0677958	0.10749	0.533527	2647	1412.25	0.934451	0.756937	1.1536
HMCN2	GCST90018858	MR Egger	30	-0.171689	0.0879675	0.0610381	2647	161.568	0.842241	0.708854	1.00073
HMCN2	GCST90018858	Weighted median	30	-0.0524376	0.0827923	0.526496	2647	1393.64	0.948914	0.806775	1.11609
HMCN2	GCST90018858	Inverse variance weighted	30	-0.0404287	0.0738711	0.584181	2647	1546.33	0.960378	0.830925	1.11
HMCN2	GCST90018858	Simple mode	30	-0.139194	0.227669	0.545705	2647	1444.48	0.870059	0.556869	1.35939
HMCN2	GCST90018858	Weighted mode	30	-0.0759026	0.0765751	0.329778	2647	872.922	0.926906	0.797726	1.07701
HNMT	GCST90018858	MR Egger	24	-0.0580536	0.158553	0.717754	2647	1899.89	0.943599	0.691551	1.28751
HNMT	GCST90018858	Weighted median	24	0.096335	0.0959246	0.315245	2647	834.453	1.10113	0.912399	1.32889
HNMT	GCST90018858	Inverse variance weighted	24	0.23375	0.149108	0.116963	2647	309.6	1.26333	0.943176	1.69215
HNMT	GCST90018858	Simple mode	24	0.121362	0.285349	0.674563	2647	1785.57	1.12903	0.645376	1.97515
HNMT	GCST90018858	Weighted mode	24	0.0887959	0.0938867	0.354093	2647	937.285	1.09286	0.909171	1.31366
HPGDS	GCST90018858	MR Egger	27	0.00518064	0.131096	0.968791	2647	2564.39	1.00519	0.777426	1.29969
HPGDS	GCST90018858	Weighted median	27	0.0164798	0.113258	0.884311	2647	2340.77	1.01662	0.814236	1.2693
HPGDS	GCST90018858	Inverse variance weighted	27	-0.00749099	0.0951049	0.937219	2647	2480.82	0.992537	0.823743	1.19592
HPGDS	GCST90018858	Simple mode	27	0.128786	0.270197	0.637601	2647	1687.73	1.13745	0.669784	1.93165
HPGDS	GCST90018858	Weighted mode	27	-0.0132998	0.0905078	0.884308	2647	2340.76	0.986788	0.826384	1.17833
HRG	GCST90018858	MR Egger	21	0.0141719	0.0908844	0.87773	2647	2323.35	1.01427	0.848775	1.21204
HRG	GCST90018858	Weighted median	21	0.0272041	0.0728564	0.708856	2647	1876.34	1.02758	0.890836	1.18531
HRG	GCST90018858	Inverse variance weighted	21	0.0397391	0.0678978	0.558361	2647	1477.98	1.04054	0.910883	1.18865
HRG	GCST90018858	Simple mode	21	-0.0143327	0.247557	0.954406	2647	2526.31	0.98577	0.606807	1.6014
HRG	GCST90018858	Weighted mode	21	0.0337227	0.0679191	0.624946	2647	1654.23	1.0343	0.905382	1.18157
HS3ST3B1	GCST90018858	MR Egger	16	-0.0897284	0.265666	0.740564	2647	1960.27	0.914179	0.543115	1.53876
HS3ST3B1	GCST90018858	Weighted median	16	-0.0645306	0.126158	0.608997	2647	1612.02	0.937507	0.732127	1.2005
HS3ST3B1	GCST90018858	Inverse variance weighted	16	-0.095513	0.13068	0.464847	2647	1230.45	0.908907	0.703529	1.17424
HS3ST3B1	GCST90018858	Simple mode	16	-0.234561	0.174967	0.200002	2647	529.404	0.790918	0.561302	1.11447
HS3ST3B1	GCST90018858	Weighted mode	16	-0.127579	0.109171	0.260797	2647	690.329	0.880224	0.710664	1.09024
HSBP1	GCST90018858	MR Egger	32	0.157855	0.0827117	0.0659363	2647	174.533	1.171	0.995749	1.37709
HSBP1	GCST90018858	Weighted median	32	0.192547	0.0811457	0.0176508	2647	46.7217	1.21233	1.03407	1.42133
HSBP1	GCST90018858	Inverse variance weighted	32	0.0536418	0.0572423	0.348707	2647	923.027	1.05511	0.943128	1.18038
HSBP1	GCST90018858	Simple mode	32	-0.247046	0.168928	0.153687	2647	406.81	0.781105	0.560939	1.08769
HSBP1	GCST90018858	Weighted mode	32	0.184636	0.0678729	0.0105949	2647	28.0446	1.20278	1.05296	1.37392
HSD17B14	GCST90018858	MR Egger	18	-0.112222	0.126401	0.387785	2647	1026.47	0.893846	0.697699	1.14514
HSD17B14	GCST90018858	Weighted median	18	-0.00604548	0.0566051	0.914947	2647	2421.86	0.993973	0.889593	1.1106
HSD17B14	GCST90018858	Inverse variance weighted	18	-0.00539562	0.113563	0.962105	2647	2546.69	0.994619	0.79614	1.24258
HSD17B14	GCST90018858	Simple mode	18	-0.311322	0.179779	0.101433	2647	268.493	0.732478	0.514949	1.0419
HSD17B14	GCST90018858	Weighted mode	18	-0.0319316	0.0530509	0.555181	2647	1469.56	0.968573	0.87292	1.07471
HSDL2	GCST90018858	MR Egger	17	-0.0601403	0.104678	0.574129	2647	1519.72	0.941632	0.766968	1.15607
HSDL2	GCST90018858	Weighted median	17	-0.0590064	0.0785487	0.452528	2647	1197.84	0.942701	0.808187	1.0996
HSDL2	GCST90018858	Inverse variance weighted	17	-0.0339596	0.0729366	0.641498	2647	1698.05	0.966611	0.837851	1.11516
HSDL2	GCST90018858	Simple mode	17	-0.198279	0.321135	0.545636	2647	1444.3	0.820141	0.437052	1.53902
HSDL2	GCST90018858	Weighted mode	17	-0.0447089	0.0749998	0.559435	2647	1480.82	0.956276	0.825547	1.10771
HSPB1	GCST90018858	MR Egger	18	0.00589671	0.171313	0.972967	2647	2575.44	1.00591	0.719012	1.4073
HSPB1	GCST90018858	Weighted median	18	0.0121851	0.081027	0.880463	2647	2330.58	1.01226	0.863615	1.18649
HSPB1	GCST90018858	Inverse variance weighted	18	0.0183308	0.0993535	0.85362	2647	2259.53	1.0185	0.838281	1.23746
HSPB1	GCST90018858	Simple mode	18	0.0574204	0.180552	0.754339	2647	1996.73	1.0591	0.743444	1.50878
HSPB1	GCST90018858	Weighted mode	18	0.0574204	0.0828663	0.497713	2647	1317.45	1.0591	0.900327	1.24588
ICAM1	GCST90018858	MR Egger	15	-0.0572107	0.229456	0.807	2647	2136.13	0.944395	0.602333	1.48071
ICAM1	GCST90018858	Weighted median	15	0.053301	0.0751327	0.478061	2647	1265.43	1.05475	0.91032	1.22209
ICAM1	GCST90018858	Inverse variance weighted	15	0.0478496	0.15616	0.75929	2647	2009.84	1.04901	0.772422	1.42465
ICAM1	GCST90018858	Simple mode	15	0.0514433	0.295407	0.864245	2647	2287.66	1.05279	0.590047	1.87844
ICAM1	GCST90018858	Weighted mode	15	0.0681917	0.0740141	0.372481	2647	985.957	1.07057	0.926005	1.23771
ICAM3	GCST90018858	MR Egger	43	-0.14923	0.142764	0.302011	2647	799.424	0.861371	0.651129	1.1395
ICAM3	GCST90018858	Weighted median	43	-0.124428	0.0866911	0.151201	2647	400.23	0.883002	0.745021	1.04654
ICAM3	GCST90018858	Inverse variance weighted	43	-0.208094	0.0798763	0.00918203	2647	24.3048	0.812131	0.694439	0.949769
ICAM3	GCST90018858	Simple mode	43	-0.0868481	0.141709	0.543271	2647	1438.04	0.916816	0.694476	1.21034
ICAM3	GCST90018858	Weighted mode	43	-0.125413	0.0771721	0.111621	2647	295.462	0.882133	0.758304	1.02618
ICAM5	GCST90018858	MR Egger	39	0.342989	0.130532	0.0124412	2647	32.932	1.40915	1.09106	1.81999
ICAM5	GCST90018858	Weighted median	39	0.212454	0.131706	0.106725	2647	282.502	1.23671	0.955338	1.60095
ICAM5	GCST90018858	Inverse variance weighted	39	0.211712	0.101001	0.0360711	2647	95.4801	1.23579	1.01384	1.50633
ICAM5	GCST90018858	Simple mode	39	0.327063	0.24318	0.186617	2647	493.975	1.38689	0.861078	2.23378
ICAM5	GCST90018858	Weighted mode	39	0.231782	0.117386	0.0556211	2647	147.229	1.26085	1.00171	1.58702
ICOSLG	GCST90018858	MR Egger	17	-0.0675525	0.120664	0.583853	2647	1545.46	0.934679	0.737821	1.18406
ICOSLG	GCST90018858	Weighted median	17	-0.0738609	0.1042	0.478424	2647	1266.39	0.928801	0.757227	1.13925
ICOSLG	GCST90018858	Inverse variance weighted	17	-0.00949389	0.0865567	0.91266	2647	2415.81	0.990551	0.835985	1.1737
ICOSLG	GCST90018858	Simple mode	17	0.104339	0.288611	0.722439	2647	1912.3	1.10998	0.630439	1.95427
ICOSLG	GCST90018858	Weighted mode	17	-0.0294944	0.102854	0.777976	2647	2059.3	0.970936	0.79367	1.1878
IDI2	GCST90018858	MR Egger	12	-0.0260337	0.166826	0.879096	2647	2326.97	0.974302	0.702568	1.35114
IDI2	GCST90018858	Weighted median	12	-0.0739408	0.138741	0.594074	2647	1572.51	0.928727	0.707603	1.21895
IDI2	GCST90018858	Inverse variance weighted	12	-0.141044	0.121274	0.24482	2647	648.039	0.868451	0.684723	1.10148
IDI2	GCST90018858	Simple mode	12	-0.0916552	0.301651	0.766916	2647	2030.03	0.91242	0.505154	1.64803
IDI2	GCST90018858	Weighted mode	12	-0.101993	0.139491	0.479953	2647	1270.44	0.903036	0.687018	1.18698
IDUA	GCST90018858	MR Egger	45	-0.154423	0.138868	0.272311	2647	720.807	0.856909	0.652721	1.12497
IDUA	GCST90018858	Weighted median	45	-0.146304	0.0777494	0.0598712	2647	158.479	0.863895	0.741787	1.0061
IDUA	GCST90018858	Inverse variance weighted	45	0.0579314	0.099915	0.562045	2647	1487.73	1.05964	0.871184	1.28887
IDUA	GCST90018858	Simple mode	45	-0.270838	0.297846	0.368134	2647	974.45	0.76274	0.425446	1.36744
IDUA	GCST90018858	Weighted mode	45	-0.127456	0.0680275	0.0676383	2647	179.039	0.880333	0.770443	1.0059
IFI30	GCST90018858	MR Egger	16	0.271528	0.124987	0.0474866	2647	125.697	1.31197	1.02691	1.67616
IFI30	GCST90018858	Weighted median	16	0.159973	0.0976315	0.101309	2647	268.166	1.17348	0.969103	1.42096
IFI30	GCST90018858	Inverse variance weighted	16	0.111804	0.0990942	0.259209	2647	686.127	1.11829	0.920885	1.35802
IFI30	GCST90018858	Simple mode	16	-0.516156	0.358333	0.17029	2647	450.757	0.59681	0.295677	1.20463
IFI30	GCST90018858	Weighted mode	16	0.191811	0.0949926	0.0617051	2647	163.333	1.21144	1.00564	1.45936
IFNAR1	GCST90018858	MR Egger	13	0.105046	0.239436	0.669355	2647	1771.78	1.11076	0.694718	1.77596
IFNAR1	GCST90018858	Weighted median	13	0.0245729	0.144725	0.865175	2647	2290.12	1.02488	0.771755	1.36102
IFNAR1	GCST90018858	Inverse variance weighted	13	0.0453716	0.142297	0.749839	2647	1984.82	1.04642	0.791733	1.38303
IFNAR1	GCST90018858	Simple mode	13	0.162893	0.423061	0.70695	2647	1871.3	1.17691	0.513602	2.69687
IFNAR1	GCST90018858	Weighted mode	13	0.02411	0.148852	0.874022	2647	2313.54	1.0244	0.765184	1.37144
IFNGR2	GCST90018858	MR Egger	49	0.0431762	0.0906883	0.636213	2647	1684.06	1.04412	0.874089	1.24723
IFNGR2	GCST90018858	Weighted median	49	-0.010244	0.0729295	0.888293	2647	2351.31	0.989808	0.85797	1.1419
IFNGR2	GCST90018858	Inverse variance weighted	49	-0.00845477	0.0695483	0.903242	2647	2390.88	0.991581	0.865222	1.13639
IFNGR2	GCST90018858	Simple mode	49	-0.0727659	0.206063	0.725541	2647	1920.51	0.929818	0.620861	1.39252
IFNGR2	GCST90018858	Weighted mode	49	-0.013496	0.0616792	0.827727	2647	2190.99	0.986595	0.874251	1.11337
IFNLR1	GCST90018858	MR Egger	10	-0.0304457	0.36817	0.936126	2647	2477.93	0.970013	0.471395	1.99605
IFNLR1	GCST90018858	Weighted median	10	-0.156743	0.275956	0.570035	2647	1508.88	0.854924	0.497771	1.46834
IFNLR1	GCST90018858	Inverse variance weighted	10	-0.166255	0.283457	0.55752	2647	1475.76	0.84683	0.485862	1.47598
IFNLR1	GCST90018858	Simple mode	10	-0.244196	0.419984	0.575215	2647	1522.59	0.783334	0.343914	1.78421
IFNLR1	GCST90018858	Weighted mode	10	-0.202466	0.274262	0.479186	2647	1268.41	0.816714	0.477105	1.39806
IGF2R	GCST90018858	MR Egger	46	0.0684203	0.0993528	0.494653	2647	1309.35	1.07082	0.881341	1.30102
IGF2R	GCST90018858	Weighted median	46	0.0231675	0.0730212	0.751038	2647	1988	1.02344	0.886961	1.18091
IGF2R	GCST90018858	Inverse variance weighted	46	0.0356091	0.076243	0.640466	2647	1695.31	1.03625	0.892412	1.20327
IGF2R	GCST90018858	Simple mode	46	0.0968592	0.268756	0.720236	2647	1906.46	1.10171	0.650572	1.86567
IGF2R	GCST90018858	Weighted mode	46	0.0271244	0.073469	0.713714	2647	1889.2	1.0275	0.889696	1.18664
IGFBP3	GCST90018858	MR Egger	23	-0.0235292	0.234019	0.920866	2647	2437.53	0.976745	0.61742	1.54519
IGFBP3	GCST90018858	Weighted median	23	-0.109925	0.0851934	0.196948	2647	521.322	0.895902	0.758128	1.05871
IGFBP3	GCST90018858	Inverse variance weighted	23	-0.170197	0.126358	0.177998	2647	471.161	0.843498	0.658455	1.08054
IGFBP3	GCST90018858	Simple mode	23	-0.191421	0.171551	0.276535	2647	731.987	0.825785	0.589984	1.15583
IGFBP3	GCST90018858	Weighted mode	23	-0.119191	0.076626	0.134098	2647	354.958	0.887638	0.763854	1.03148
IGFBP7	GCST90018858	MR Egger	17	-0.368693	0.340418	0.295885	2647	783.209	0.691638	0.354902	1.34787
IGFBP7	GCST90018858	Weighted median	17	-0.192325	0.130285	0.139893	2647	370.297	0.825038	0.639106	1.06506
IGFBP7	GCST90018858	Inverse variance weighted	17	0.00307168	0.25292	0.99031	2647	2621.35	1.00308	0.611004	1.64674
IGFBP7	GCST90018858	Simple mode	17	-0.770812	0.500141	0.142815	2647	378.03	0.462637	0.173585	1.23302
IGFBP7	GCST90018858	Weighted mode	17	-0.224462	0.119644	0.0790092	2647	209.137	0.798946	0.631937	1.01009
IGFBPL1	GCST90018858	MR Egger	12	-0.300061	0.153022	0.078318	2647	207.308	0.740773	0.548821	0.999861
IGFBPL1	GCST90018858	Weighted median	12	-0.0145224	0.0541304	0.788479	2647	2087.1	0.985583	0.886373	1.0959
IGFBPL1	GCST90018858	Inverse variance weighted	12	0.0548188	0.142765	0.700993	2647	1855.53	1.05635	0.798516	1.39743
IGFBPL1	GCST90018858	Simple mode	12	0.106626	0.170227	0.543847	2647	1439.56	1.11252	0.796906	1.55313
IGFBPL1	GCST90018858	Weighted mode	12	-0.0177096	0.0530518	0.744794	2647	1971.47	0.982446	0.885422	1.0901
IL10RB	GCST90018858	MR Egger	31	-0.00491217	0.0823898	0.952866	2647	2522.24	0.9951	0.846711	1.16949
IL10RB	GCST90018858	Weighted median	31	-0.00866112	0.0702963	0.901942	2647	2387.44	0.991376	0.863776	1.13783
IL10RB	GCST90018858	Inverse variance weighted	31	0.0100311	0.0624866	0.872462	2647	2309.41	1.01008	0.893649	1.14168
IL10RB	GCST90018858	Simple mode	31	0.0452095	0.243057	0.853694	2647	2259.73	1.04625	0.649741	1.68472
IL10RB	GCST90018858	Weighted mode	31	-0.00534485	0.0697333	0.939413	2647	2486.63	0.994669	0.867602	1.14035
IL12A	GCST90018858	MR Egger	49	-0.0876103	0.116164	0.454496	2647	1203.05	0.916118	0.729575	1.15036
IL12A	GCST90018858	Weighted median	49	-0.020185	0.0816131	0.804657	2647	2129.93	0.980017	0.835148	1.15002
IL12A	GCST90018858	Inverse variance weighted	49	-0.0710677	0.07941	0.370816	2647	981.55	0.931399	0.797151	1.08826
IL12A	GCST90018858	Simple mode	49	-0.267965	0.19913	0.184728	2647	488.975	0.764935	0.517752	1.13013
IL12A	GCST90018858	Weighted mode	49	-0.0554834	0.0684162	0.421387	2647	1115.41	0.946028	0.827307	1.08178
IL12B	GCST90018858	MR Egger	42	-0.0459366	0.126033	0.71742	2647	1899.01	0.955103	0.74605	1.22273
IL12B	GCST90018858	Weighted median	42	0.0226639	0.0977334	0.816619	2647	2161.59	1.02292	0.844599	1.2389
IL12B	GCST90018858	Inverse variance weighted	42	-0.0394647	0.0813175	0.627452	2647	1660.87	0.961304	0.819675	1.1274
IL12B	GCST90018858	Simple mode	42	-0.0958957	0.207712	0.646753	2647	1711.96	0.908559	0.604708	1.36509
IL12B	GCST90018858	Weighted mode	42	-0.00279654	0.0837004	0.973509	2647	2576.88	0.997207	0.846327	1.17499
IL12RB1	GCST90018858	MR Egger	11	-0.0137139	0.22811	0.953374	2647	2523.58	0.98638	0.630773	1.54246
IL12RB1	GCST90018858	Weighted median	11	0.0267323	0.0831495	0.747834	2647	1979.52	1.02709	0.872633	1.20889
IL12RB1	GCST90018858	Inverse variance weighted	11	0.0723972	0.104728	0.489386	2647	1295.41	1.07508	0.875578	1.32004
IL12RB1	GCST90018858	Simple mode	11	0.0325932	0.240939	0.895078	2647	2369.27	1.03313	0.644263	1.65671
IL12RB1	GCST90018858	Weighted mode	11	0.0467276	0.0697	0.517779	2647	1370.56	1.04784	0.914037	1.20122
IL16	GCST90018858	MR Egger	24	0.0513299	0.0545629	0.35705	2647	945.112	1.05267	0.945905	1.17149
IL16	GCST90018858	Weighted median	24	-0.00301581	0.044622	0.946115	2647	2504.37	0.996989	0.913497	1.08811
IL16	GCST90018858	Inverse variance weighted	24	-0.0124526	0.0510654	0.807343	2647	2137.04	0.987625	0.893561	1.09159
IL16	GCST90018858	Simple mode	24	-0.0670277	0.286248	0.816933	2647	2162.42	0.935169	0.533619	1.63889
IL16	GCST90018858	Weighted mode	24	-0.00997949	0.0458294	0.829542	2647	2195.8	0.99007	0.905014	1.08312
IL17D	GCST90018858	MR Egger	14	-0.112384	0.252524	0.66421	2647	1758.16	0.893701	0.544803	1.46604
IL17D	GCST90018858	Weighted median	14	-0.225257	0.207304	0.277213	2647	733.783	0.798311	0.531755	1.19849
IL17D	GCST90018858	Inverse variance weighted	14	-0.103244	0.17593	0.557308	2647	1475.19	0.901907	0.638862	1.27326
IL17D	GCST90018858	Simple mode	14	0.15685	0.433465	0.723277	2647	1914.51	1.16982	0.500203	2.73585
IL17D	GCST90018858	Weighted mode	14	-0.190119	0.192831	0.34216	2647	905.697	0.826861	0.566619	1.20663
IL17RA	GCST90018858	MR Egger	24	-0.0733064	0.0970478	0.458042	2647	1212.44	0.929316	0.768342	1.12402
IL17RA	GCST90018858	Weighted median	24	-0.0103347	0.0832053	0.901151	2647	2385.35	0.989719	0.840787	1.16503
IL17RA	GCST90018858	Inverse variance weighted	24	-0.0428818	0.0709654	0.545668	2647	1444.38	0.958025	0.833623	1.10099
IL17RA	GCST90018858	Simple mode	24	-0.00186221	0.219222	0.993296	2647	2629.25	0.99814	0.64951	1.5339
IL17RA	GCST90018858	Weighted mode	24	-0.027108	0.0776799	0.730286	2647	1933.07	0.973256	0.835804	1.13331
IL17RB	GCST90018858	MR Egger	58	0.0788581	0.134016	0.558613	2647	1478.65	1.08205	0.832092	1.4071
IL17RB	GCST90018858	Weighted median	58	-0.160761	0.114923	0.161857	2647	428.436	0.851496	0.679764	1.06661
IL17RB	GCST90018858	Inverse variance weighted	58	-0.146958	0.106403	0.167231	2647	442.661	0.86333	0.700818	1.06353
IL17RB	GCST90018858	Simple mode	58	0.278402	0.378931	0.465533	2647	1232.27	1.32102	0.628573	2.77627
IL17RB	GCST90018858	Weighted mode	58	-0.154533	0.0986923	0.12293	2647	325.395	0.856815	0.70612	1.03967
IL18	GCST90018858	MR Egger	25	-0.0105914	0.139682	0.940214	2647	2488.75	0.989464	0.75249	1.30107
IL18	GCST90018858	Weighted median	25	0.0599934	0.100723	0.551422	2647	1459.61	1.06183	0.871602	1.29357
IL18	GCST90018858	Inverse variance weighted	25	0.0012639	0.0810979	0.987566	2647	2614.09	1.00126	0.854116	1.17376
IL18	GCST90018858	Simple mode	25	0.283077	0.219912	0.210291	2647	556.64	1.32721	0.862474	2.04236
IL18	GCST90018858	Weighted mode	25	0.0145619	0.0887853	0.871095	2647	2305.79	1.01467	0.852606	1.20754
IL18R1	GCST90018858	MR Egger	48	0.0259663	0.0713896	0.717728	2647	1899.83	1.02631	0.892296	1.18044
IL18R1	GCST90018858	Weighted median	48	0.0521098	0.0725951	0.472872	2647	1251.69	1.05349	0.91377	1.21458
IL18R1	GCST90018858	Inverse variance weighted	48	-0.0070571	0.0529494	0.893972	2647	2366.34	0.992968	0.895084	1.10156
IL18R1	GCST90018858	Simple mode	48	-0.0216922	0.227187	0.924338	2647	2446.72	0.978541	0.626894	1.52744
IL18R1	GCST90018858	Weighted mode	48	-0.0216922	0.0570619	0.705544	2647	1867.58	0.978541	0.874998	1.09434
IL19	GCST90018858	MR Egger	9	-0.0189611	0.129159	0.887425	2647	2349.01	0.981217	0.761768	1.26389
IL19	GCST90018858	Weighted median	9	0.000547585	0.0864772	0.994948	2647	2633.63	1.00055	0.844553	1.18536
IL19	GCST90018858	Inverse variance weighted	9	-0.000324306	0.0816491	0.996831	2647	2638.61	0.999676	0.85184	1.17317
IL19	GCST90018858	Simple mode	9	0.136797	0.286161	0.64541	2647	1708.4	1.1466	0.654372	2.00907
IL19	GCST90018858	Weighted mode	9	-0.00668117	0.0826263	0.93754	2647	2481.67	0.993341	0.844822	1.16797
IL1R2	GCST90018858	MR Egger	43	-0.0998855	0.17372	0.568446	2647	1504.68	0.904941	0.643794	1.27202
IL1R2	GCST90018858	Weighted median	43	0.0605247	0.0973354	0.534063	2647	1413.66	1.06239	0.877874	1.2857
IL1R2	GCST90018858	Inverse variance weighted	43	0.0716413	0.116885	0.539929	2647	1429.19	1.07427	0.854317	1.35085
IL1R2	GCST90018858	Simple mode	43	-0.410173	0.321865	0.209541	2647	554.656	0.663535	0.353091	1.24693
IL1R2	GCST90018858	Weighted mode	43	0.045539	0.0885941	0.609933	2647	1614.49	1.04659	0.879761	1.24506
IL1RAP	GCST90018858	MR Egger	17	-0.00375331	0.0776905	0.962106	2647	2546.69	0.996254	0.855536	1.16012
IL1RAP	GCST90018858	Weighted median	17	-0.0925766	0.0432055	0.032137	2647	85.0667	0.911579	0.837562	0.992137
IL1RAP	GCST90018858	Inverse variance weighted	17	-0.109064	0.0831067	0.189405	2647	501.356	0.896673	0.76189	1.0553
IL1RAP	GCST90018858	Simple mode	17	-0.271018	0.243298	0.281762	2647	745.825	0.762603	0.473368	1.22856
IL1RAP	GCST90018858	Weighted mode	17	-0.0862788	0.0460983	0.0796566	2647	210.851	0.917338	0.838089	1.00408
IL1RL1	GCST90018858	MR Egger	73	0.0306634	0.0765528	0.689953	2647	1826.3	1.03114	0.88747	1.19806
IL1RL1	GCST90018858	Weighted median	73	0.0772038	0.0655283	0.238727	2647	631.91	1.08026	0.950059	1.22831
IL1RL1	GCST90018858	Inverse variance weighted	73	0.0681731	0.0585727	0.244462	2647	647.091	1.07055	0.954441	1.20079
IL1RL1	GCST90018858	Simple mode	73	-0.0638948	0.218594	0.770899	2647	2040.57	0.938104	0.611195	1.43987
IL1RL1	GCST90018858	Weighted mode	73	0.059716	0.0594399	0.318432	2647	842.891	1.06154	0.944796	1.1927
IL1RL2	GCST90018858	MR Egger	41	-0.0249563	0.0850669	0.770793	2647	2040.29	0.975353	0.825565	1.15232
IL1RL2	GCST90018858	Weighted median	41	-0.0267236	0.0678663	0.693752	2647	1836.36	0.97363	0.852364	1.11215
IL1RL2	GCST90018858	Inverse variance weighted	41	0.0175829	0.0618494	0.776191	2647	2054.58	1.01774	0.901548	1.1489
IL1RL2	GCST90018858	Simple mode	41	0.0356623	0.185302	0.848359	2647	2245.61	1.03631	0.720702	1.49012
IL1RL2	GCST90018858	Weighted mode	41	-0.00858531	0.064091	0.89411	2647	2366.71	0.991451	0.874412	1.12416
IL2RA	GCST90018858	MR Egger	30	-0.0140486	0.201027	0.944782	2647	2500.84	0.98605	0.664939	1.46223
IL2RA	GCST90018858	Weighted median	30	-0.0317217	0.153969	0.83677	2647	2214.93	0.968776	0.716411	1.31004
IL2RA	GCST90018858	Inverse variance weighted	30	0.120017	0.14526	0.408676	2647	1081.77	1.12752	0.848155	1.49889
IL2RA	GCST90018858	Simple mode	30	0.0651322	0.265664	0.808053	2647	2138.92	1.0673	0.634087	1.79649
IL2RA	GCST90018858	Weighted mode	30	-0.0218795	0.150062	0.885086	2647	2342.82	0.978358	0.729058	1.31291
IL31RA	GCST90018858	MR Egger	35	-0.0236549	0.134601	0.861571	2647	2280.58	0.976623	0.750158	1.27146
IL31RA	GCST90018858	Weighted median	35	-0.00894564	0.160451	0.955538	2647	2529.31	0.991094	0.723663	1.35736
IL31RA	GCST90018858	Inverse variance weighted	35	0.0403163	0.116076	0.728346	2647	1927.93	1.04114	0.829284	1.30712
IL31RA	GCST90018858	Simple mode	35	-0.0185019	0.263464	0.944426	2647	2499.89	0.981668	0.585733	1.64524
IL31RA	GCST90018858	Weighted mode	35	0.0137871	0.147271	0.925963	2647	2451.02	1.01388	0.759675	1.35316
IL34	GCST90018858	MR Egger	39	0.0724965	0.0981331	0.464715	2647	1230.1	1.07519	0.887058	1.30322
IL34	GCST90018858	Weighted median	39	-0.0447095	0.0682725	0.512553	2647	1356.73	0.956275	0.836504	1.0932
IL34	GCST90018858	Inverse variance weighted	39	-0.0292751	0.0619122	0.636322	2647	1684.34	0.971149	0.860172	1.09644
IL34	GCST90018858	Simple mode	39	0.0401104	0.297799	0.893568	2647	2365.27	1.04093	0.580668	1.866
IL34	GCST90018858	Weighted mode	39	-0.0304353	0.0653614	0.644127	2647	1705	0.970023	0.853386	1.1026
IL4R	GCST90018858	MR Egger	17	0.141141	0.193981	0.478062	2647	1265.43	1.15159	0.787366	1.68429
IL4R	GCST90018858	Weighted median	17	0.236835	0.0944278	0.0121379	2647	32.1289	1.26723	1.05312	1.52488
IL4R	GCST90018858	Inverse variance weighted	17	0.220258	0.129772	0.0896461	2647	237.293	1.2464	0.966479	1.60739
IL4R	GCST90018858	Simple mode	17	0.16249	0.29681	0.591622	2647	1566.02	1.17644	0.657535	2.10484
IL4R	GCST90018858	Weighted mode	17	0.207832	0.0894104	0.0335873	2647	88.9057	1.23101	1.03312	1.46679
IL5RA	GCST90018858	MR Egger	54	0.188783	0.149281	0.21165	2647	560.237	1.20778	0.901398	1.6183
IL5RA	GCST90018858	Weighted median	54	0.118407	0.101511	0.243437	2647	644.378	1.1257	0.922604	1.37351
IL5RA	GCST90018858	Inverse variance weighted	54	0.0768747	0.0836831	0.358284	2647	948.377	1.07991	0.916545	1.27239
IL5RA	GCST90018858	Simple mode	54	0.0411056	0.149326	0.784176	2647	2075.71	1.04196	0.777577	1.39624
IL5RA	GCST90018858	Weighted mode	54	0.130331	0.0867491	0.138933	2647	367.755	1.1392	0.96108	1.35034
IL6R	GCST90018858	MR Egger	48	0.0535667	0.0796499	0.504613	2647	1335.71	1.05503	0.902536	1.23328
IL6R	GCST90018858	Weighted median	48	-0.0232446	0.0673644	0.730051	2647	1932.44	0.977023	0.856176	1.11493
IL6R	GCST90018858	Inverse variance weighted	48	-0.0373761	0.0593715	0.529003	2647	1400.27	0.963314	0.857491	1.0822
IL6R	GCST90018858	Simple mode	48	-0.101864	0.259139	0.696034	2647	1842.4	0.903153	0.543473	1.50088
IL6R	GCST90018858	Weighted mode	48	-0.0281725	0.0605313	0.64378	2647	1704.09	0.972221	0.863455	1.09469
IL7R	GCST90018858	MR Egger	64	0.0229335	0.0829823	0.783186	2647	2073.09	1.0232	0.869609	1.20392
IL7R	GCST90018858	Weighted median	64	0.0567927	0.0763558	0.457003	2647	1209.69	1.05844	0.911317	1.22931
IL7R	GCST90018858	Inverse variance weighted	64	0.0675045	0.0561985	0.229681	2647	607.966	1.06984	0.958252	1.19441
IL7R	GCST90018858	Simple mode	64	0.125398	0.218137	0.567435	2647	1502	1.1336	0.739227	1.73837
IL7R	GCST90018858	Weighted mode	64	0.0511556	0.0600404	0.397431	2647	1052	1.05249	0.935641	1.18392
INHBB	GCST90018858	MR Egger	14	0.22966	0.128168	0.0983852	2647	260.426	1.25817	0.978681	1.61748
INHBB	GCST90018858	Weighted median	14	0.162998	0.0750641	0.0298975	2647	79.1387	1.17703	1.016	1.36359
INHBB	GCST90018858	Inverse variance weighted	14	0.149351	0.0911538	0.101328	2647	268.215	1.16108	0.971115	1.38821
INHBB	GCST90018858	Simple mode	14	0.134014	0.264468	0.620828	2647	1643.33	1.14341	0.680898	1.92009
INHBB	GCST90018858	Weighted mode	14	0.164639	0.0748337	0.0464919	2647	123.064	1.17897	1.01813	1.36522
INHBC	GCST90018858	MR Egger	32	-0.0672064	0.159339	0.676192	2647	1789.88	0.935002	0.684195	1.27775
INHBC	GCST90018858	Weighted median	32	-0.0176162	0.0894267	0.843835	2647	2233.63	0.982538	0.824571	1.17077
INHBC	GCST90018858	Inverse variance weighted	32	0.0183895	0.11298	0.8707	2647	2304.74	1.01856	0.816237	1.27103
INHBC	GCST90018858	Simple mode	32	0.242227	0.361043	0.507247	2647	1342.68	1.27408	0.627873	2.58538
INHBC	GCST90018858	Weighted mode	32	-0.0204801	0.0891534	0.81982	2647	2170.06	0.979728	0.822653	1.16679
ITGA2	GCST90018858	MR Egger	53	0.0118697	0.0956858	0.901765	2647	2386.97	1.01194	0.838891	1.22069
ITGA2	GCST90018858	Weighted median	53	0.0308021	0.0877511	0.725575	2647	1920.6	1.03128	0.868324	1.22482
ITGA2	GCST90018858	Inverse variance weighted	53	0.00711869	0.0725369	0.921822	2647	2440.06	1.00714	0.873669	1.16101
ITGA2	GCST90018858	Simple mode	53	-0.251912	0.264025	0.344435	2647	911.719	0.777313	0.463291	1.30418
ITGA2	GCST90018858	Weighted mode	53	0.0255164	0.0868588	0.770104	2647	2038.46	1.02584	0.865259	1.21623
ITGBL1	GCST90018858	MR Egger	16	-0.352374	0.317426	0.285661	2647	756.144	0.703017	0.37737	1.30968
ITGBL1	GCST90018858	Weighted median	16	-0.00608546	0.119035	0.959227	2647	2539.07	0.993933	0.787104	1.25511
ITGBL1	GCST90018858	Inverse variance weighted	16	0.0913315	0.194069	0.637917	2647	1688.57	1.09563	0.748979	1.60273
ITGBL1	GCST90018858	Simple mode	16	0.211302	0.183583	0.267756	2647	708.749	1.23528	0.861982	1.77026
ITGBL1	GCST90018858	Weighted mode	16	-0.0461287	0.0980412	0.644764	2647	1706.69	0.954919	0.787975	1.15723
ITIH3	GCST90018858	MR Egger	26	0.0357561	0.152763	0.816921	2647	2162.39	1.0364	0.768235	1.39818
ITIH3	GCST90018858	Weighted median	26	0.0887168	0.096835	0.35958	2647	951.809	1.09277	0.903861	1.32116
ITIH3	GCST90018858	Inverse variance weighted	26	0.0788273	0.098063	0.421487	2647	1115.68	1.08202	0.892815	1.31132
ITIH3	GCST90018858	Simple mode	26	0.16447	0.340497	0.633279	2647	1676.29	1.17877	0.604771	2.29755
ITIH3	GCST90018858	Weighted mode	26	0.079703	0.0984852	0.425985	2647	1127.58	1.08297	0.892858	1.31355
ITPA	GCST90018858	MR Egger	18	0.00567968	0.0702991	0.936609	2647	2479.2	1.0057	0.876248	1.15427
ITPA	GCST90018858	Weighted median	18	-0.0312115	0.0611104	0.609534	2647	1613.44	0.969271	0.859858	1.09261
ITPA	GCST90018858	Inverse variance weighted	18	-0.0327539	0.0505057	0.516649	2647	1367.57	0.967777	0.876564	1.06848
ITPA	GCST90018858	Simple mode	18	0.0400637	0.138479	0.775841	2647	2053.65	1.04088	0.793457	1.36545
ITPA	GCST90018858	Weighted mode	18	-0.0313817	0.0497893	0.536886	2647	1421.14	0.969106	0.879001	1.06845
KAZALD1	GCST90018858	MR Egger	54	0.0100313	0.106029	0.924989	2647	2448.45	1.01008	0.820546	1.2434
KAZALD1	GCST90018858	Weighted median	54	0.0513547	0.0832959	0.537543	2647	1422.88	1.0527	0.894129	1.23938
KAZALD1	GCST90018858	Inverse variance weighted	54	0.0795776	0.0893375	0.373062	2647	987.494	1.08283	0.908897	1.29005
KAZALD1	GCST90018858	Simple mode	54	0.280624	0.202325	0.171249	2647	453.297	1.32396	0.890534	1.96832
KAZALD1	GCST90018858	Weighted mode	54	0.0266477	0.0739294	0.719945	2647	1905.69	1.02701	0.88847	1.18714
KDR	GCST90018858	MR Egger	37	-0.228826	0.186943	0.229112	2647	606.46	0.795467	0.551433	1.1475
KDR	GCST90018858	Weighted median	37	-0.106254	0.118645	0.370485	2647	980.674	0.899196	0.712626	1.13461
KDR	GCST90018858	Inverse variance weighted	37	-0.203009	0.115069	0.0776925	2647	205.652	0.816271	0.651457	1.02278
KDR	GCST90018858	Simple mode	37	-0.325706	0.229314	0.16411	2647	434.399	0.722017	0.460629	1.13173
KDR	GCST90018858	Weighted mode	37	-0.22176	0.0971718	0.0284938	2647	75.4231	0.801107	0.66218	0.969181
KEL	GCST90018858	MR Egger	34	-0.253461	0.125244	0.0514144	2647	136.094	0.77611	0.607175	0.992049
KEL	GCST90018858	Weighted median	34	-0.250015	0.113105	0.0270724	2647	71.6607	0.778789	0.62394	0.972068
KEL	GCST90018858	Inverse variance weighted	34	-0.117639	0.0812171	0.147492	2647	390.411	0.889017	0.758188	1.04242
KEL	GCST90018858	Simple mode	34	-0.107702	0.19254	0.579683	2647	1534.42	0.897895	0.615648	1.30954
KEL	GCST90018858	Weighted mode	34	-0.254855	0.0983943	0.0141705	2647	37.5094	0.775029	0.639091	0.939881
KHK	GCST90018858	MR Egger	9	-0.368441	0.326663	0.296536	2647	784.93	0.691812	0.364692	1.31235
KHK	GCST90018858	Weighted median	9	-0.0872712	0.0864997	0.313013	2647	828.547	0.916429	0.773515	1.08575
KHK	GCST90018858	Inverse variance weighted	9	0.00626918	0.237485	0.97894	2647	2591.25	1.00629	0.631788	1.60278
KHK	GCST90018858	Simple mode	9	0.13326	0.333259	0.699716	2647	1852.15	1.14255	0.594564	2.19558
KHK	GCST90018858	Weighted mode	9	-0.0903504	0.0852386	0.320109	2647	847.328	0.913611	0.773045	1.07974
KIAA0319	GCST90018858	MR Egger	6	-0.0410741	0.254711	0.879707	2647	2328.59	0.959758	0.582569	1.58116
KIAA0319	GCST90018858	Weighted median	6	-0.0974121	0.102634	0.342557	2647	906.748	0.907182	0.741876	1.10932
KIAA0319	GCST90018858	Inverse variance weighted	6	-0.156075	0.141441	0.269825	2647	714.228	0.855495	0.648366	1.12879
KIAA0319	GCST90018858	Simple mode	6	-0.219273	0.333588	0.540028	2647	1429.45	0.803103	0.417652	1.54428
KIAA0319	GCST90018858	Weighted mode	6	-0.077561	0.106831	0.500378	2647	1324.5	0.925371	0.750549	1.14091
KIR2DL2	GCST90018858	MR Egger	15	-0.264031	0.190707	0.189515	2647	501.645	0.76795	0.528445	1.116
KIR2DL2	GCST90018858	Weighted median	15	-0.0426641	0.154651	0.782645	2647	2071.66	0.958233	0.707669	1.29752
KIR2DL2	GCST90018858	Inverse variance weighted	15	-0.221375	0.12154	0.0685447	2647	181.438	0.801416	0.63154	1.01699
KIR2DL2	GCST90018858	Simple mode	15	-0.111335	0.283232	0.700176	2647	1853.37	0.894639	0.513519	1.55862
KIR2DL2	GCST90018858	Weighted mode	15	0.0292832	0.199534	0.885416	2647	2343.7	1.02972	0.696419	1.52253
KIR2DL3	GCST90018858	MR Egger	19	-0.51379	0.237488	0.045042	2647	119.226	0.598224	0.375587	0.952835
KIR2DL3	GCST90018858	Weighted median	19	-0.618406	0.153348	5.51432e-05	2647	0.145964	0.538803	0.39893	0.727717
KIR2DL3	GCST90018858	Inverse variance weighted	19	-0.369903	0.151861	0.014859	2647	39.3318	0.690801	0.512963	0.930293
KIR2DL3	GCST90018858	Simple mode	19	-0.166538	0.28405	0.564955	2647	1495.44	0.846591	0.485161	1.47728
KIR2DL3	GCST90018858	Weighted mode	19	-0.588728	0.162804	0.00197482	2647	5.22734	0.555033	0.403401	0.76366
KIR2DS4	GCST90018858	MR Egger	11	0.189443	0.186018	0.335078	2647	886.952	1.20858	0.839328	1.74027
KIR2DS4	GCST90018858	Weighted median	11	0.0192848	0.0866696	0.823917	2647	2180.91	1.01947	0.860202	1.20823
KIR2DS4	GCST90018858	Inverse variance weighted	11	-0.0129086	0.12357	0.916801	2647	2426.77	0.987174	0.774835	1.2577
KIR2DS4	GCST90018858	Simple mode	11	-0.00321132	0.409314	0.993894	2647	2630.84	0.996794	0.446879	2.22341
KIR2DS4	GCST90018858	Weighted mode	11	0.0433151	0.0794159	0.597418	2647	1581.37	1.04427	0.89374	1.22015
KIR3DL1	GCST90018858	MR Egger	10	0.0425997	0.0665687	0.540104	2647	1429.65	1.04352	0.915875	1.18895
KIR3DL1	GCST90018858	Weighted median	10	0.0452058	0.0359423	0.208488	2647	551.867	1.04624	0.975075	1.12261
KIR3DL1	GCST90018858	Inverse variance weighted	10	0.0424458	0.042264	0.315233	2647	834.422	1.04336	0.960413	1.13347
KIR3DL1	GCST90018858	Simple mode	10	0.187636	0.198039	0.368143	2647	974.476	1.20639	0.818304	1.77854
KIR3DL1	GCST90018858	Weighted mode	10	0.0392835	0.0328065	0.261724	2647	692.784	1.04007	0.975293	1.10914
KLB	GCST90018858	MR Egger	44	0.162488	0.104828	0.128634	2647	340.494	1.17643	0.957936	1.44477
KLB	GCST90018858	Weighted median	44	0.0955671	0.0973408	0.326209	2647	863.476	1.10028	0.909172	1.33157
KLB	GCST90018858	Inverse variance weighted	44	0.00849774	0.0779901	0.913235	2647	2417.33	1.00853	0.865574	1.17511
KLB	GCST90018858	Simple mode	44	-0.00336079	0.168869	0.984214	2647	2605.21	0.996645	0.715807	1.38767
KLB	GCST90018858	Weighted mode	44	0.0455713	0.0814633	0.578785	2647	1532.04	1.04663	0.892172	1.22782
KLK1	GCST90018858	MR Egger	37	0.0839028	0.156384	0.594995	2647	1574.95	1.08752	0.800427	1.4776
KLK1	GCST90018858	Weighted median	37	-0.0292881	0.122195	0.810575	2647	2145.59	0.971137	0.764304	1.23394
KLK1	GCST90018858	Inverse variance weighted	37	-0.0121549	0.104543	0.907441	2647	2402	0.987919	0.804883	1.21258
KLK1	GCST90018858	Simple mode	37	-0.376608	0.250112	0.140854	2647	372.841	0.686185	0.420283	1.12032
KLK1	GCST90018858	Weighted mode	37	-0.0234319	0.10856	0.830328	2647	2197.88	0.97684	0.789616	1.20846
KLK10	GCST90018858	MR Egger	14	0.0859337	0.169031	0.620396	2647	1642.19	1.08973	0.782417	1.51776
KLK10	GCST90018858	Weighted median	14	0.0624189	0.0741334	0.399799	2647	1058.27	1.06441	0.920459	1.23087
KLK10	GCST90018858	Inverse variance weighted	14	0.0277104	0.106412	0.79455	2647	2103.17	1.0281	0.834554	1.26653
KLK10	GCST90018858	Simple mode	14	-0.194572	0.335304	0.571643	2647	1513.14	0.823187	0.42666	1.58823
KLK10	GCST90018858	Weighted mode	14	0.0543505	0.0710144	0.457736	2647	1211.63	1.05585	0.918661	1.21354
KLK11	GCST90018858	MR Egger	20	-0.215768	0.138244	0.135985	2647	359.954	0.805922	0.614636	1.05674
KLK11	GCST90018858	Weighted median	20	0.00546166	0.149216	0.970802	2647	2569.71	1.00548	0.75051	1.34706
KLK11	GCST90018858	Inverse variance weighted	20	-0.093844	0.0977309	0.33694	2647	891.881	0.910425	0.751716	1.10264
KLK11	GCST90018858	Simple mode	20	0.120716	0.261872	0.650051	2647	1720.69	1.1283	0.675331	1.88511
KLK11	GCST90018858	Weighted mode	20	0.11155	0.147406	0.458476	2647	1213.59	1.11801	0.837474	1.49252
KLK12	GCST90018858	MR Egger	12	0.0709611	0.0924518	0.460495	2647	1218.93	1.07354	0.895615	1.28681
KLK12	GCST90018858	Weighted median	12	0.0940995	0.0760587	0.216014	2647	571.79	1.09867	0.946508	1.27529
KLK12	GCST90018858	Inverse variance weighted	12	0.0990484	0.0688127	0.15004	2647	397.155	1.10412	0.96481	1.26354
KLK12	GCST90018858	Simple mode	12	0.127859	0.149926	0.411949	2647	1090.43	1.13639	0.847049	1.52457
KLK12	GCST90018858	Weighted mode	12	0.102094	0.0741509	0.195937	2647	518.645	1.10749	0.95768	1.28073
KLK13	GCST90018858	MR Egger	21	0.041508	0.0907278	0.652499	2647	1727.17	1.04238	0.872565	1.24525
KLK13	GCST90018858	Weighted median	21	0.00517162	0.0680378	0.93941	2647	2486.62	1.00519	0.879693	1.14858
KLK13	GCST90018858	Inverse variance weighted	21	-0.0166073	0.0668036	0.803671	2647	2127.32	0.98353	0.862826	1.12112
KLK13	GCST90018858	Simple mode	21	0.0012274	0.261019	0.996295	2647	2637.19	1.00123	0.600274	1.67
KLK13	GCST90018858	Weighted mode	21	0.0102226	0.0671652	0.880553	2647	2330.82	1.01028	0.885661	1.15242
KLK14	GCST90018858	MR Egger	23	-0.230146	0.217688	0.302416	2647	800.496	0.794417	0.518501	1.21716
KLK14	GCST90018858	Weighted median	23	-0.239999	0.176386	0.173625	2647	459.584	0.786629	0.556708	1.11151
KLK14	GCST90018858	Inverse variance weighted	23	-0.213033	0.119735	0.075206	2647	199.07	0.80813	0.639088	1.02188
KLK14	GCST90018858	Simple mode	23	-0.193852	0.292758	0.514747	2647	1362.54	0.82378	0.464099	1.46222
KLK14	GCST90018858	Weighted mode	23	-0.245104	0.187793	0.205319	2647	543.478	0.782623	0.541626	1.13085
KLK15	GCST90018858	MR Egger	20	0.140067	0.143852	0.343115	2647	908.225	1.15035	0.867723	1.52504
KLK15	GCST90018858	Weighted median	20	0.0534318	0.0954186	0.575498	2647	1523.34	1.05489	0.87495	1.27182
KLK15	GCST90018858	Inverse variance weighted	20	0.050665	0.116444	0.663488	2647	1756.25	1.05197	0.837307	1.32167
KLK15	GCST90018858	Simple mode	20	-0.288294	0.293665	0.33858	2647	896.221	0.749542	0.421525	1.33281
KLK15	GCST90018858	Weighted mode	20	0.0340961	0.0925429	0.716622	2647	1896.9	1.03468	0.863045	1.24046
KLK4	GCST90018858	MR Egger	11	-0.161261	0.238563	0.516053	2647	1365.99	0.85107	0.533207	1.35842
KLK4	GCST90018858	Weighted median	11	-0.0171882	0.127914	0.893108	2647	2364.06	0.982959	0.764984	1.26304
KLK4	GCST90018858	Inverse variance weighted	11	-0.0212127	0.146854	0.885147	2647	2342.99	0.979011	0.734146	1.30555
KLK4	GCST90018858	Simple mode	11	0.233421	0.363434	0.535148	2647	1416.54	1.26291	0.619458	2.57475
KLK4	GCST90018858	Weighted mode	11	0.00377466	0.124289	0.976369	2647	2584.45	1.00378	0.78676	1.28067
KLK7	GCST90018858	MR Egger	23	-0.211818	0.162568	0.2067	2647	547.134	0.809112	0.588339	1.11273
KLK7	GCST90018858	Weighted median	23	-0.00772087	0.123997	0.95035	2647	2515.58	0.992309	0.778214	1.2653
KLK7	GCST90018858	Inverse variance weighted	23	0.0287753	0.103842	0.781699	2647	2069.16	1.02919	0.839662	1.26151
KLK7	GCST90018858	Simple mode	23	-0.0119118	0.183603	0.948857	2647	2511.62	0.988159	0.689511	1.41616
KLK7	GCST90018858	Weighted mode	23	0.00045394	0.115536	0.996901	2647	2638.8	1.00045	0.797721	1.25471
KLK8	GCST90018858	MR Egger	17	0.261622	0.132638	0.0672837	2647	178.1	1.29903	1.00165	1.68471
KLK8	GCST90018858	Weighted median	17	0.13681	0.139369	0.326278	2647	863.658	1.14661	0.872534	1.50678
KLK8	GCST90018858	Inverse variance weighted	17	0.0613381	0.122523	0.616635	2647	1632.23	1.06326	0.836267	1.35186
KLK8	GCST90018858	Simple mode	17	-0.184424	0.251063	0.473229	2647	1252.64	0.831583	0.508389	1.36024
KLK8	GCST90018858	Weighted mode	17	0.140201	0.12838	0.290973	2647	770.205	1.1505	0.894559	1.47968
KLKB1	GCST90018858	MR Egger	17	0.149565	0.138071	0.295803	2647	782.992	1.16133	0.885987	1.52224
KLKB1	GCST90018858	Weighted median	17	0.0277902	0.0514345	0.588989	2647	1559.05	1.02818	0.929581	1.13724
KLKB1	GCST90018858	Inverse variance weighted	17	-0.00919392	0.104726	0.930043	2647	2461.83	0.990848	0.806979	1.21661
KLKB1	GCST90018858	Simple mode	17	-0.446085	0.179395	0.0243203	2647	64.3759	0.64013	0.450364	0.909854
KLKB1	GCST90018858	Weighted mode	17	0.0176402	0.0480397	0.718281	2647	1901.29	1.0178	0.926337	1.11829
KLRD1	GCST90018858	MR Egger	28	-0.0943697	0.102838	0.367236	2647	972.073	0.909946	0.743838	1.11315
KLRD1	GCST90018858	Weighted median	28	-0.0346831	0.0796535	0.663254	2647	1755.63	0.965911	0.826295	1.12912
KLRD1	GCST90018858	Inverse variance weighted	28	-0.0394086	0.0667453	0.554901	2647	1468.82	0.961358	0.843471	1.09572
KLRD1	GCST90018858	Simple mode	28	-0.127951	0.155715	0.418443	2647	1107.62	0.879896	0.648462	1.19393
KLRD1	GCST90018858	Weighted mode	28	-0.0647224	0.0669244	0.342079	2647	905.484	0.937328	0.822099	1.06871
KLRK1	GCST90018858	MR Egger	29	-0.0999672	0.176211	0.575186	2647	1522.52	0.904867	0.640607	1.27814
KLRK1	GCST90018858	Weighted median	29	-0.080789	0.117649	0.492275	2647	1303.05	0.922388	0.732435	1.16161
KLRK1	GCST90018858	Inverse variance weighted	29	0.0134797	0.114053	0.905919	2647	2397.97	1.01357	0.810532	1.26747
KLRK1	GCST90018858	Simple mode	29	0.108494	0.212095	0.612989	2647	1622.58	1.1146	0.735494	1.68911
KLRK1	GCST90018858	Weighted mode	29	-0.0777044	0.105462	0.467374	2647	1237.14	0.925238	0.752458	1.13769
LAIR1	GCST90018858	MR Egger	17	0.110842	0.178785	0.54458	2647	1441.5	1.11722	0.786961	1.58607
LAIR1	GCST90018858	Weighted median	17	-0.0424526	0.181865	0.815428	2647	2158.44	0.958436	0.671053	1.36889
LAIR1	GCST90018858	Inverse variance weighted	17	-0.0307672	0.1383	0.82395	2647	2181	0.969701	0.739461	1.27163
LAIR1	GCST90018858	Simple mode	17	0.0976731	0.235604	0.683965	2647	1810.46	1.1026	0.694814	1.74972
LAIR1	GCST90018858	Weighted mode	17	0.0218589	0.182075	0.905935	2647	2398.01	1.0221	0.715333	1.46042
LAIR2	GCST90018858	MR Egger	26	0.0595099	0.0734687	0.425897	2647	1127.35	1.06132	0.918982	1.2257
LAIR2	GCST90018858	Weighted median	26	0.00333681	0.0556336	0.952173	2647	2520.4	1.00334	0.89969	1.11894
LAIR2	GCST90018858	Inverse variance weighted	26	0.0267868	0.0499541	0.591801	2647	1566.5	1.02715	0.931347	1.1328
LAIR2	GCST90018858	Simple mode	26	0.0854913	0.196152	0.666692	2647	1764.73	1.08925	0.741584	1.59991
LAIR2	GCST90018858	Weighted mode	26	0.0168628	0.051228	0.744767	2647	1971.4	1.01701	0.919851	1.12442
LAMB1	GCST90018858	MR Egger	41	-0.00188617	0.0749624	0.980054	2647	2594.2	0.998116	0.861731	1.15609
LAMB1	GCST90018858	Weighted median	41	-0.0594039	0.0676699	0.380026	2647	1005.93	0.942326	0.825276	1.07598
LAMB1	GCST90018858	Inverse variance weighted	41	-0.0587258	0.0550147	0.285766	2647	756.423	0.942965	0.846577	1.05033
LAMB1	GCST90018858	Simple mode	41	0.0495682	0.170021	0.772143	2647	2043.86	1.05082	0.753014	1.4664
LAMB1	GCST90018858	Weighted mode	41	-0.0627806	0.0609193	0.308942	2647	817.769	0.93915	0.833449	1.05825
LAYN	GCST90018858	MR Egger	21	0.0678485	0.155481	0.66748	2647	1766.82	1.0702	0.789075	1.45149
LAYN	GCST90018858	Weighted median	21	-0.0491427	0.103401	0.634599	2647	1679.78	0.952045	0.777394	1.16593
LAYN	GCST90018858	Inverse variance weighted	21	-0.109515	0.118243	0.354349	2647	937.961	0.896268	0.710866	1.13003
LAYN	GCST90018858	Simple mode	21	-0.450502	0.517628	0.394451	2647	1044.11	0.637308	0.231066	1.75777
LAYN	GCST90018858	Weighted mode	21	-0.0593593	0.109008	0.59209	2647	1567.26	0.942368	0.761081	1.16684
LBP	GCST90018858	MR Egger	24	0.0896741	0.14721	0.548659	2647	1452.3	1.09382	0.819667	1.45966
LBP	GCST90018858	Weighted median	24	0.134065	0.164944	0.416338	2647	1102.05	1.14347	0.8276	1.57989
LBP	GCST90018858	Inverse variance weighted	24	0.125356	0.119294	0.293345	2647	776.485	1.13355	0.897214	1.43214
LBP	GCST90018858	Simple mode	24	0.0615894	0.268685	0.82072	2647	2172.45	1.06353	0.628114	1.80077
LBP	GCST90018858	Weighted mode	24	0.159023	0.135185	0.251492	2647	665.699	1.17237	0.899479	1.52804
LCN15	GCST90018858	MR Egger	16	-0.105582	0.179044	0.564789	2647	1495	0.899801	0.633492	1.27806
LCN15	GCST90018858	Weighted median	16	-0.163719	0.14943	0.273243	2647	723.273	0.848981	0.633433	1.13788
LCN15	GCST90018858	Inverse variance weighted	16	-0.164123	0.133772	0.219868	2647	581.99	0.848638	0.652909	1.10304
LCN15	GCST90018858	Simple mode	16	-0.0287622	0.319438	0.929447	2647	2460.25	0.971647	0.519514	1.81727
LCN15	GCST90018858	Weighted mode	16	-0.107749	0.143856	0.465439	2647	1232.02	0.897853	0.677255	1.1903
LCP1	GCST90018858	MR Egger	21	-0.0882721	0.041862	0.0484767	2647	128.318	0.915512	0.843393	0.993797
LCP1	GCST90018858	Weighted median	21	-0.0835631	0.038786	0.0312036	2647	82.596	0.919833	0.852499	0.992486
LCP1	GCST90018858	Inverse variance weighted	21	-0.0809484	0.034886	0.0203209	2647	53.7894	0.922241	0.861289	0.987507
LCP1	GCST90018858	Simple mode	21	-0.00229644	0.169817	0.989345	2647	2618.79	0.997706	0.71524	1.39173
LCP1	GCST90018858	Weighted mode	21	-0.0655873	0.0365511	0.0878808	2647	232.621	0.936517	0.871772	1.00607
LECT2	GCST90018858	MR Egger	38	-0.161319	0.096128	0.101975	2647	269.929	0.85102	0.704878	1.02746
LECT2	GCST90018858	Weighted median	38	-0.105711	0.0688621	0.124758	2647	330.234	0.899685	0.786093	1.02969
LECT2	GCST90018858	Inverse variance weighted	38	-0.0776097	0.071006	0.274393	2647	726.318	0.925325	0.805106	1.0635
LECT2	GCST90018858	Simple mode	38	0.0685662	0.322649	0.832875	2647	2204.62	1.07097	0.569028	2.01568
LECT2	GCST90018858	Weighted mode	38	-0.107234	0.0620328	0.0922066	2647	244.071	0.898315	0.795473	1.01445
LEFTY2	GCST90018858	MR Egger	25	-0.111142	0.127036	0.39068	2647	1034.13	0.894812	0.697584	1.1478
LEFTY2	GCST90018858	Weighted median	25	0.00512969	0.0614167	0.933436	2647	2470.8	1.00514	0.891146	1.13372
LEFTY2	GCST90018858	Inverse variance weighted	25	0.0722067	0.0953882	0.449063	2647	1188.67	1.07488	0.891585	1.29585
LEFTY2	GCST90018858	Simple mode	25	-0.0150183	0.20588	0.942453	2647	2494.67	0.985094	0.658005	1.47478
LEFTY2	GCST90018858	Weighted mode	25	0.0249401	0.0546396	0.652172	2647	1726.3	1.02525	0.921131	1.14115
LEG1	GCST90018858	MR Egger	37	0.0160705	0.113408	0.888125	2647	2350.87	1.0162	0.813663	1.26915
LEG1	GCST90018858	Weighted median	37	0.0533243	0.101915	0.600817	2647	1590.36	1.05477	0.863788	1.28798
LEG1	GCST90018858	Inverse variance weighted	37	-0.0516214	0.0683641	0.450192	2647	1191.66	0.949688	0.830593	1.08586
LEG1	GCST90018858	Simple mode	37	-0.294159	0.15934	0.0731118	2647	193.527	0.745158	0.545275	1.01831
LEG1	GCST90018858	Weighted mode	37	-0.0108356	0.0936057	0.908487	2647	2404.77	0.989223	0.823408	1.18843
LGALS3	GCST90018858	MR Egger	25	0.0576307	0.12707	0.654414	2647	1732.23	1.05932	0.82578	1.35892
LGALS3	GCST90018858	Weighted median	25	0.0924544	0.0944561	0.327675	2647	867.355	1.09686	0.911485	1.31994
LGALS3	GCST90018858	Inverse variance weighted	25	0.0245838	0.0784669	0.754051	2647	1995.97	1.02489	0.878788	1.19528
LGALS3	GCST90018858	Simple mode	25	-0.135332	0.206829	0.519127	2647	1374.13	0.873426	0.582331	1.31003
LGALS3	GCST90018858	Weighted mode	25	0.101291	0.0906897	0.275094	2647	728.175	1.1066	0.926389	1.32186
LGALS9	GCST90018858	MR Egger	22	0.00578232	0.149151	0.96946	2647	2566.16	1.0058	0.750847	1.34732
LGALS9	GCST90018858	Weighted median	22	0.047801	0.102023	0.639403	2647	1692.5	1.04896	0.858848	1.28116
LGALS9	GCST90018858	Inverse variance weighted	22	0.0255353	0.0926574	0.782864	2647	2072.24	1.02586	0.855497	1.23016
LGALS9	GCST90018858	Simple mode	22	0.084049	0.317274	0.793662	2647	2100.82	1.08768	0.584027	2.02568
LGALS9	GCST90018858	Weighted mode	22	0.0210076	0.0995276	0.834865	2647	2209.89	1.02123	0.840241	1.2412
LHPP	GCST90018858	MR Egger	8	-0.144606	0.204235	0.505483	2647	1338.01	0.865363	0.579896	1.29136
LHPP	GCST90018858	Weighted median	8	-0.0596481	0.0857325	0.486587	2647	1288	0.942096	0.796376	1.11448
LHPP	GCST90018858	Inverse variance weighted	8	-0.072376	0.0897386	0.419943	2647	1111.59	0.930181	0.780154	1.10906
LHPP	GCST90018858	Simple mode	8	0.0176661	0.279407	0.951353	2647	2518.23	1.01782	0.588622	1.75998
LHPP	GCST90018858	Weighted mode	8	-0.0565083	0.0811514	0.508675	2647	1346.46	0.945059	0.806086	1.10799
LILRA2	GCST90018858	MR Egger	32	-0.153376	0.294624	0.606479	2647	1605.35	0.857807	0.481505	1.5282
LILRA2	GCST90018858	Weighted median	32	-0.0807208	0.155344	0.603324	2647	1597	0.922451	0.680318	1.25076
LILRA2	GCST90018858	Inverse variance weighted	32	0.042531	0.192866	0.825465	2647	2185.01	1.04345	0.71499	1.5228
LILRA2	GCST90018858	Simple mode	32	0.18519	0.24644	0.458043	2647	1212.44	1.20345	0.742425	1.95075
LILRA2	GCST90018858	Weighted mode	32	-0.17732	0.162833	0.284562	2647	753.235	0.837512	0.608673	1.15238
LILRA3	GCST90018858	MR Egger	26	0.0550288	0.115872	0.639144	2647	1691.81	1.05657	0.841912	1.32596
LILRA3	GCST90018858	Weighted median	26	0.0980113	0.120952	0.417751	2647	1105.79	1.10298	0.87018	1.39805
LILRA3	GCST90018858	Inverse variance weighted	26	0.0519838	0.0997876	0.602406	2647	1594.57	1.05336	0.866234	1.28091
LILRA3	GCST90018858	Simple mode	26	0.240628	0.328156	0.470212	2647	1244.65	1.27205	0.668608	2.42011
LILRA3	GCST90018858	Weighted mode	26	0.0838327	0.110918	0.456828	2647	1209.22	1.08745	0.874969	1.35152
LILRA5	GCST90018858	MR Egger	36	0.0137052	0.111185	0.902624	2647	2389.24	1.0138	0.815285	1.26065
LILRA5	GCST90018858	Weighted median	36	0.0398345	0.0988747	0.687037	2647	1818.59	1.04064	0.857306	1.26318
LILRA5	GCST90018858	Inverse variance weighted	36	-0.0323816	0.0722704	0.654109	2647	1731.43	0.968137	0.84027	1.11546
LILRA5	GCST90018858	Simple mode	36	-0.0225855	0.176227	0.898755	2647	2379	0.977668	0.692124	1.38102
LILRA5	GCST90018858	Weighted mode	36	-0.00506615	0.0862519	0.953496	2647	2523.9	0.994947	0.840196	1.1782
LILRA6	GCST90018858	MR Egger	35	-0.0600798	0.138207	0.666604	2647	1764.5	0.941689	0.71823	1.23467
LILRA6	GCST90018858	Weighted median	35	0.0139339	0.17295	0.935787	2647	2477.03	1.01403	0.722493	1.42321
LILRA6	GCST90018858	Inverse variance weighted	35	-0.043631	0.117861	0.711241	2647	1882.66	0.957307	0.759846	1.20608
LILRA6	GCST90018858	Simple mode	35	0.00344147	0.280052	0.990267	2647	2621.24	1.00345	0.579575	1.73732
LILRA6	GCST90018858	Weighted mode	35	-0.0540386	0.169389	0.751662	2647	1989.65	0.947396	0.679743	1.32044
LILRB1	GCST90018858	MR Egger	36	0.0583117	0.112994	0.609153	2647	1612.43	1.06005	0.849458	1.32284
LILRB1	GCST90018858	Weighted median	36	0.0531788	0.0652055	0.414753	2647	1097.85	1.05462	0.928092	1.19839
LILRB1	GCST90018858	Inverse variance weighted	36	0.120875	0.0810877	0.136049	2647	360.122	1.12848	0.962658	1.32287
LILRB1	GCST90018858	Simple mode	36	0.0343426	0.168037	0.839244	2647	2221.48	1.03494	0.744524	1.43863
LILRB1	GCST90018858	Weighted mode	36	0.0721242	0.0525071	0.178298	2647	471.955	1.07479	0.969679	1.19129
LILRB2	GCST90018858	MR Egger	33	0.00211833	0.126772	0.986775	2647	2611.99	1.00212	0.781644	1.28479
LILRB2	GCST90018858	Weighted median	33	0.0225323	0.0662536	0.733787	2647	1942.33	1.02279	0.898234	1.16461
LILRB2	GCST90018858	Inverse variance weighted	33	0.0700021	0.105955	0.508819	2647	1346.84	1.07251	0.871387	1.32006
LILRB2	GCST90018858	Simple mode	33	0.0114307	0.186506	0.95151	2647	2518.65	1.0115	0.701791	1.45788
[truncated: 9,536 more rows]

## Sheet: Supplementary table 4
nsnps	PP.H0.abf	PP.H1.abf	PP.H2.abf	PP.H3.abf	PP.H4.abf	gene
12333	4.83263e-61	1.19258e-54	8.48371e-10	0.00143718	0.998563	ASS1
22329	1.01289e-137	8.9897e-136	0.00788907	0.700122	0.291989	B2M
8042	1.98542e-123	1.43788e-123	0.550577	0.398688	0.0507349	FUOM
26035	4.40719e-08	6.54245e-05	0.000643894	0.955852	0.0434388	GABARAPL1
12331	1.33529e-13	3.29407e-07	1.27845e-09	0.00249793	0.997502	KRT8
26011	5.57034e-11	8.31778e-08	0.000581	0.867546	0.131873	ST8SIA1
25982	7.43399e-09	1.1106e-05	0.000223681	0.33407	0.665695	STOML2
